# Supplementary material for: PvGTSeq and PvCRiSP: Two amplicon-based targeted sequencing panels for Plasmodium vivax
Source: PLoS Negl Trop Dis. 2026 May 14;20(5):e0013663. doi: 10.1371/journal.pntd.0013663 (PMC13189417; doi:10.1371/journal.pntd.0013663)
Supplement: S1 Table — (XLSX) [file pntd.0013663.s020.xlsx]

## Sheet: S1_Table
amplicon_name	chromosome	start	end	gene_id	gene_name	forward	reverse	forward_length	reverse_length	start_with_forward	end_with_reverse	full_forward	full_reverse	full_forward_length	full_reverse_length	concentration_in_PCR1	use_case_set	high_sensitivity_set	comments
PVP01_0103700_1	PvP01_01_v1	169480	169679	PVP01_0103700	PVP01_0103700	ACAATTTCAAGAGAGAAACTTCAGATGA	CCCGTTACCGATTCGACCAT	28	20	169452	169699	GCAGCGTCAGATGTGTATAAGAGACAGACAATTTCAAGAGAGAAACTTCAGATGA	TGGGCTCGGAGATGTGTATAAGAGACAGCCCGTTACCGATTCGACCAT	55	48	300	LAM	TRUE	None
PVP01_0103700_2	PvP01_01_v1	171594	171775	PVP01_0103700	PVP01_0103700	CAAAACTGGAAGCCCCTCGA	CCTGCGTTGGTTAGCTCCAT	20	20	171574	171795	GCAGCGTCAGATGTGTATAAGAGACAGCAAAACTGGAAGCCCCTCGA	TGGGCTCGGAGATGTGTATAAGAGACAGCCTGCGTTGGTTAGCTCCAT	47	48	200	Country	TRUE	None
RAMA	PvP01_01_v1	377605	377685	PVP01_0107500	RAMA	GCAAACCGACTTGTCCAACG	TGCATTTGTGAGGCTTTCGG	20	20	377585	377705	GCAGCGTCAGATGTGTATAAGAGACAGGCAAACCGACTTGTCCAACG	TGGGCTCGGAGATGTGTATAAGAGACAGTGCATTTGTGAGGCTTTCGG	47	48	100	World/LAM	TRUE	Inconsistent SNV between Replicates
MED14	PvP01_01_v1	459928	460050	PVP01_0109600	MED14	TTTCCAACCGGGGCATATCC	TTGCGCCACATGAATTTGCA	20	20	459908	460070	GCAGCGTCAGATGTGTATAAGAGACAGTTTCCAACCGGGGCATATCC	TGGGCTCGGAGATGTGTATAAGAGACAGTTGCGCCACATGAATTTGCA	47	48	200	Country	TRUE	None
PVP01_0109700_1	PvP01_01_v1	462756	462895	PVP01_0109700	PVP01_0109700	TCCGCACGGTTCGTATGTAG	AGTTGTTTCACCGGCAAACG	20	20	462736	462915	GCAGCGTCAGATGTGTATAAGAGACAGTCCGCACGGTTCGTATGTAG	TGGGCTCGGAGATGTGTATAAGAGACAGAGTTGTTTCACCGGCAAACG	47	48	300	Country	TRUE	None
PVP01_0109700_2	PvP01_01_v1	463336	463524	PVP01_0109700	PVP01_0109700	CCATTTCGTTTTTTCTTTCTCTTTCCA	ATCCCCAGAAGAGGAAACGC	27	20	463309	463544	GCAGCGTCAGATGTGTATAAGAGACAGCCATTTCGTTTTTTCTTTCTCTTTCCA	TGGGCTCGGAGATGTGTATAAGAGACAGATCCCCAGAAGAGGAAACGC	54	48	200	World/LAM	TRUE	None
PVP01_0116700	PvP01_01_v1	761136	761209	PVP01_0116700	PVP01_0116700	TTGGAGAGCCTTCCTCAGGT	GAGTCCCCTGAAGGCGC	20	17	761116	761226	GCAGCGTCAGATGTGTATAAGAGACAGTTGGAGAGCCTTCCTCAGGT	TGGGCTCGGAGATGTGTATAAGAGACAGGAGTCCCCTGAAGGCGC	47	45	100	LAM/Country	TRUE	None
PVP01_0117000	PvP01_01_v1	772085	772184	PVP01_0117000	PVP01_0117000	CGCGGCAGAAAAATGTTCGA	CCCTTTCCCCCCTTTCCAAA	20	20	772065	772204	GCAGCGTCAGATGTGTATAAGAGACAGCGCGGCAGAAAAATGTTCGA	TGGGCTCGGAGATGTGTATAAGAGACAGCCCTTTCCCCCCTTTCCAAA	47	48	200	World/LAM	TRUE	None
PVP01_0119600	PvP01_01_v1	902848	902990	PVP01_0119600	PVP01_0119600	GGATCTGCCATTCCTGCGAT	GTGAAGGGGAGGCATTGTCA	20	20	902828	903010	GCAGCGTCAGATGTGTATAAGAGACAGGGATCTGCCATTCCTGCGAT	TGGGCTCGGAGATGTGTATAAGAGACAGGTGAAGGGGAGGCATTGTCA	47	48	100	World/LAM/Country	FALSE	None
PVP01_0202600	PvP01_02_v1	135273	135414	PVP01_0202600	PVP01_0202600	ACCCCCTCACCTTCCATGAT	GGAACGGGAATCTAGCGCAT	20	20	135253	135434	GCAGCGTCAGATGTGTATAAGAGACAGACCCCCTCACCTTCCATGAT	TGGGCTCGGAGATGTGTATAAGAGACAGGGAACGGGAATCTAGCGCAT	47	48	200	Country	TRUE	None
pvmrp1_2	PvP01_02_v1	154081	154173	PVP01_0203000	pvmrp1	CCGTATGCAGTCATCCGTCA	ATTGAACATGAATGATTTGCACAAGT	20	26	154061	154199	GCAGCGTCAGATGTGTATAAGAGACAGCCGTATGCAGTCATCCGTCA	TGGGCTCGGAGATGTGTATAAGAGACAGATTGAACATGAATGATTTGCACAAGT	47	54	300	DRS	TRUE	None
pvmrp1_3	PvP01_02_v1	154289	154351	PVP01_0203000	pvmrp1	CGTTCTGACGTTCCAGTTGTG	ACAGTAGAAGGAAGAGACATTGGG	21	24	154268	154375	GCAGCGTCAGATGTGTATAAGAGACAGCGTTCTGACGTTCCAGTTGTG	TGGGCTCGGAGATGTGTATAAGAGACAGACAGTAGAAGGAAGAGACATTGGG	48	52	300	DRS	TRUE	None
pvmrp1_6	PvP01_02_v1	155071	155251	PVP01_0203000	pvmrp1	GGTCTCTACGTAACGCTCGT	TGGTGAAAGATGCCGTTATTGTT	20	23	155051	155274	GCAGCGTCAGATGTGTATAAGAGACAGGGTCTCTACGTAACGCTCGT	TGGGCTCGGAGATGTGTATAAGAGACAGTGGTGAAAGATGCCGTTATTGTT	47	51	300	DRS	TRUE	None
pvmrp1_7	PvP01_02_v1	155722	155892	PVP01_0203000	pvmrp1	AACGCCTCCAACTTTGCTCA	CATAAATGGCTGCGCTGACC	20	20	155702	155912	GCAGCGTCAGATGTGTATAAGAGACAGAACGCCTCCAACTTTGCTCA	TGGGCTCGGAGATGTGTATAAGAGACAGCATAAATGGCTGCGCTGACC	47	48	300	DRS	TRUE	None
pvmrp1_8	PvP01_02_v1	156062	156220	PVP01_0203000	pvmrp1	TGGCTTCCACATTTCTCGGG	TGACCTTTTTGAGAATATCCAGTACAAA	20	28	156042	156248	GCAGCGTCAGATGTGTATAAGAGACAGTGGCTTCCACATTTCTCGGG	TGGGCTCGGAGATGTGTATAAGAGACAGTGACCTTTTTGAGAATATCCAGTACAAA	47	56	300	DRS	TRUE	None
pvmrp1_10	PvP01_02_v1	156941	156994	PVP01_0203000	pvmrp1	TGCCTGATCCAACATTTCCAATAAC	GGCACGATCGGAGGTATGAG	25	20	156916	157014	GCAGCGTCAGATGTGTATAAGAGACAGTGCCTGATCCAACATTTCCAATAAC	TGGGCTCGGAGATGTGTATAAGAGACAGGGCACGATCGGAGGTATGAG	52	48	300	DRS	TRUE	None
pvmrp1_12	PvP01_02_v1	158062	158169	PVP01_0203000	pvmrp1	AGATGTGTCCTCTTCCCCCA	AGCTGTAACAGTGTTAAAAAAAATCCTT	20	28	158042	158197	GCAGCGTCAGATGTGTATAAGAGACAGAGATGTGTCCTCTTCCCCCA	TGGGCTCGGAGATGTGTATAAGAGACAGAGCTGTAACAGTGTTAAAAAAAATCCTT	47	56	300	DRS	FALSE	None
PSOP24	PvP01_02_v1	263843	263991	PVP01_0206300	PSOP24	GCAAAGTGGGCAGCAAATCA	GAGTCGGTGCCCTTTTCTGG	20	20	263823	264011	GCAGCGTCAGATGTGTATAAGAGACAGGCAAAGTGGGCAGCAAATCA	TGGGCTCGGAGATGTGTATAAGAGACAGGAGTCGGTGCCCTTTTCTGG	47	48	200	LAM/Country	TRUE	None
CCR4-3	PvP01_02_v1	324899	325080	PVP01_0207600	CCR4-3	CACCTGGTGGGAAGAAGGAC	GGAATCTTCTCCCCTCCCCG	20	20	324879	325100	GCAGCGTCAGATGTGTATAAGAGACAGCACCTGGTGGGAAGAAGGAC	TGGGCTCGGAGATGTGTATAAGAGACAGGGAATCTTCTCCCCTCCCCG	47	48	300	World/Country	TRUE	None
PVP01_0210500	PvP01_02_v1	429454	429596	PVP01_0210500	PVP01_0210500	AGACGTCATCAAAGAGTGGAACA	AAAGGCCAAGGAAGTCCGTT	23	20	429431	429616	GCAGCGTCAGATGTGTATAAGAGACAGAGACGTCATCAAAGAGTGGAACA	TGGGCTCGGAGATGTGTATAAGAGACAGAAAGGCCAAGGAAGTCCGTT	50	48	200	World/LAM	TRUE	None
VPS53	PvP01_02_v1	535475	535649	PVP01_0212700	VPS53	GCGTTTGGCAGTCGCTAAA	GTCGCAGGAAGACACAGTGA	19	20	535456	535669	GCAGCGTCAGATGTGTATAAGAGACAGGCGTTTGGCAGTCGCTAAA	TGGGCTCGGAGATGTGTATAAGAGACAGGTCGCAGGAAGACACAGTGA	46	48	300	LAM	TRUE	None
PVP01_0213400	PvP01_02_v1	559647	559800	PVP01_0213400	PVP01_0213400	TACTGCGGGGACTACTACGA	CAATGTGAGTGGCGGTTTGG	20	20	559627	559820	GCAGCGTCAGATGTGTATAAGAGACAGTACTGCGGGGACTACTACGA	TGGGCTCGGAGATGTGTATAAGAGACAGCAATGTGAGTGGCGGTTTGG	47	48	100	Country	FALSE	None
PVP01_0215600	PvP01_02_v1	659404	659529	PVP01_0215600	PVP01_0215600	CGATGCGTGCTTCTTAACCC	AGCGGTGAAGTCAAACGACT	20	20	659384	659549	GCAGCGTCAGATGTGTATAAGAGACAGCGATGCGTGCTTCTTAACCC	TGGGCTCGGAGATGTGTATAAGAGACAGAGCGGTGAAGTCAAACGACT	47	48	300	World	TRUE	None
PVP01_0215800_1	PvP01_02_v1	671484	671558	PVP01_0215800	PVP01_0215800	GCCACCTTTGCGTTTCGTTA	GAATAGAGCTGCTTGTTCGCG	20	21	671464	671579	GCAGCGTCAGATGTGTATAAGAGACAGGCCACCTTTGCGTTTCGTTA	TGGGCTCGGAGATGTGTATAAGAGACAGGAATAGAGCTGCTTGTTCGCG	47	49	200	Country	TRUE	None
PVP01_0215800_2	PvP01_02_v1	672903	673080	PVP01_0215800	PVP01_0215800	AGAAAACATGACAAAGTACGAGCG	CCCCGATTGGTCCCTCATTC	24	20	672879	673100	GCAGCGTCAGATGTGTATAAGAGACAGAGAAAACATGACAAAGTACGAGCG	TGGGCTCGGAGATGTGTATAAGAGACAGCCCCGATTGGTCCCTCATTC	51	48	300	LAM	TRUE	None
PVP01_0302300	PvP01_03_v1	111140	111314	PVP01_0302300	PVP01_0302300	GTTCTGCTTTCTCCCAACCCT	TGCGGAACACTTGAGTCACT	21	20	111119	111334	GCAGCGTCAGATGTGTATAAGAGACAGGTTCTGCTTTCTCCCAACCCT	TGGGCTCGGAGATGTGTATAAGAGACAGTGCGGAACACTTGAGTCACT	48	48	100	World/LAM/Country	FALSE	None
PVP01_0302700	PvP01_03_v1	132029	132173	PVP01_0302700	PVP01_0302700	GTAAACGTGGAGTGCAACCG	CCACACTGGGTGCAAGTGAT	20	20	132009	132193	GCAGCGTCAGATGTGTATAAGAGACAGGTAAACGTGGAGTGCAACCG	TGGGCTCGGAGATGTGTATAAGAGACAGCCACACTGGGTGCAAGTGAT	47	48	200	World/LAM	TRUE	None
SEC24B	PvP01_03_v1	236841	236981	PVP01_0304500	SEC24B	GGGGCTTGCTATATGGCGTA	CCGCACAGTAATGCCTCGTA	20	20	236821	237001	GCAGCGTCAGATGTGTATAAGAGACAGGGGGCTTGCTATATGGCGTA	TGGGCTCGGAGATGTGTATAAGAGACAGCCGCACAGTAATGCCTCGTA	47	48	200	Country	TRUE	None
LISP2	PvP01_03_v1	251975	252180	PVP01_0304700	LISP2	CGATTTGGAATCCCCTTCTGC	CCCCAAGAAAACCCCACCTT	21	20	251954	252200	GCAGCGTCAGATGTGTATAAGAGACAGCGATTTGGAATCCCCTTCTGC	TGGGCTCGGAGATGTGTATAAGAGACAGCCCCAAGAAAACCCCACCTT	48	48	300	World/LAM	TRUE	Inconsistent INDEL pattern between AmpSeq and WGS
RON1	PvP01_03_v1	283354	283500	PVP01_0305300	RON1	CATCCATGGTAAGCTGCCCA	CACAAGGGAGACGAACTGCT	20	20	283334	283520	GCAGCGTCAGATGTGTATAAGAGACAGCATCCATGGTAAGCTGCCCA	TGGGCTCGGAGATGTGTATAAGAGACAGCACAAGGGAGACGAACTGCT	47	48	100	World	FALSE	None
PVP01_0306200	PvP01_03_v1	320271	320386	PVP01_0306200	PVP01_0306200	GTCGACCTCTCCTGCCAATT	GCGCACAGTGAAGCAGATTT	20	20	320251	320406	GCAGCGTCAGATGTGTATAAGAGACAGGTCGACCTCTCCTGCCAATT	TGGGCTCGGAGATGTGTATAAGAGACAGGCGCACAGTGAAGCAGATTT	47	48	200	LAM/Country	TRUE	None
pvdmt2_1	PvP01_03_v1	553503	553511	PVP01_0312700	pvdmt2	TGGAGAATATAAAGAAGAAGCAGGGA	TCCCAAAAAACTTAGCCAAATGGT	26	24	553477	553535	GCAGCGTCAGATGTGTATAAGAGACAGTGGAGAATATAAAGAAGAAGCAGGGA	TGGGCTCGGAGATGTGTATAAGAGACAGTCCCAAAAAACTTAGCCAAATGGT	53	52	200	DRS	FALSE	None
CRMP2	PvP01_03_v1	634027	634224	PVP01_0314000	CRMP2	GGCATTTTCTATGCTCTGTTCGT	TGCAGTTAAGGCAGACCCAT	23	20	634004	634244	GCAGCGTCAGATGTGTATAAGAGACAGGGCATTTTCTATGCTCTGTTCGT	TGGGCTCGGAGATGTGTATAAGAGACAGTGCAGTTAAGGCAGACCCAT	50	48	300	LAM/Country	FALSE	None
PVP01_0314600	PvP01_03_v1	661477	661670	PVP01_0314600	PVP01_0314600	TGGAGGAGAATTACGGGAAGGA	ACGGCGGTACAAAATCTCGT	22	20	661455	661690	GCAGCGTCAGATGTGTATAAGAGACAGTGGAGGAGAATTACGGGAAGGA	TGGGCTCGGAGATGTGTATAAGAGACAGACGGCGGTACAAAATCTCGT	49	48	200	World	TRUE	None
PSOP1	PvP01_03_v1	751664	751830	PVP01_0317400	PSOP1	CCATGTTTGGTCTCCTAGCCA	ATCTCGTAGGGGGCAGTCTT	21	20	751643	751850	GCAGCGTCAGATGTGTATAAGAGACAGCCATGTTTGGTCTCCTAGCCA	TGGGCTCGGAGATGTGTATAAGAGACAGATCTCGTAGGGGGCAGTCTT	48	48	200	LAM/Country	TRUE	None
PVP01_0318900	PvP01_03_v1	787067	787191	PVP01_0318900	PVP01_0318900	CCACGCGTGTATAAAGCTGC	CTACCCATGGAGCCATCTCG	20	20	787047	787211	GCAGCGTCAGATGTGTATAAGAGACAGCCACGCGTGTATAAAGCTGC	TGGGCTCGGAGATGTGTATAAGAGACAGCTACCCATGGAGCCATCTCG	47	48	200	World	TRUE	None
BDP6	PvP01_03_v1	853690	853751	PVP01_0320400	BDP6	AGTGACTTCCCTCTCCAGCA	GGGGCCACTCTAGATAGCCA	20	20	853670	853771	GCAGCGTCAGATGTGTATAAGAGACAGAGTGACTTCCCTCTCCAGCA	TGGGCTCGGAGATGTGTATAAGAGACAGGGGGCCACTCTAGATAGCCA	47	48	100	World/LAM	TRUE	None
PVP01_0320600	PvP01_03_v1	869436	869551	PVP01_0320600	PVP01_0320600	CCTGGGAAAGATCTGTGCGT	GATGCTTTTCATTCCGGCGT	20	20	869416	869571	GCAGCGTCAGATGTGTATAAGAGACAGCCTGGGAAAGATCTGTGCGT	TGGGCTCGGAGATGTGTATAAGAGACAGGATGCTTTTCATTCCGGCGT	47	48	100	LAM	FALSE	None
PVP01_0405000_1	PvP01_04_v1	226216	226362	PVP01_0405000	PVP01_0405000	GCCTCTTCCGTAGCATCCTC	AGCTGAATCAGAGAAGCTAGCA	20	22	226196	226384	GCAGCGTCAGATGTGTATAAGAGACAGGCCTCTTCCGTAGCATCCTC	TGGGCTCGGAGATGTGTATAAGAGACAGAGCTGAATCAGAGAAGCTAGCA	47	50	200	World/LAM	FALSE	None
PVP01_0405000_2	PvP01_04_v1	227090	227261	PVP01_0405000	PVP01_0405000	TAGTTTCCTCCGCAACGTCG	AGAAGCTGAACGTGAAGCCA	20	20	227070	227281	GCAGCGTCAGATGTGTATAAGAGACAGTAGTTTCCTCCGCAACGTCG	TGGGCTCGGAGATGTGTATAAGAGACAGAGAAGCTGAACGTGAAGCCA	47	48	200	LAM	TRUE	None
CDPK1	PvP01_04_v1	309311	309450	PVP01_0407500	CDPK1	TGCCTTTTCTGTGTGCCCAT	GGGCAGTCTCGAGAAGGAAA	20	20	309291	309470	GCAGCGTCAGATGTGTATAAGAGACAGTGCCTTTTCTGTGTGCCCAT	TGGGCTCGGAGATGTGTATAAGAGACAGGGGCAGTCTCGAGAAGGAAA	47	48	100	World/LAM	TRUE	None
ATG11	PvP01_04_v1	337238	337336	PVP01_0408300	ATG11	CTGCGTAATGGTCCTCTCGT	GCGAAGAGGGAGCTCGAAA	20	19	337218	337355	GCAGCGTCAGATGTGTATAAGAGACAGCTGCGTAATGGTCCTCTCGT	TGGGCTCGGAGATGTGTATAAGAGACAGGCGAAGAGGGAGCTCGAAA	47	47	200	World	TRUE	None
MATE	PvP01_04_v1	482835	482928	PVP01_0412100	MATE	TTGGTGCGCGTCGTCTTTAT	TCATCCAACGGATCGCACAA	20	20	482815	482948	GCAGCGTCAGATGTGTATAAGAGACAGTTGGTGCGCGTCGTCTTTAT	TGGGCTCGGAGATGTGTATAAGAGACAGTCATCCAACGGATCGCACAA	47	48	100	World	TRUE	None
PVP01_0412700	PvP01_04_v1	520724	520809	PVP01_0412700	PVP01_0412700	ACGCCCTTGTAAAAAACGCC	GTGTCTGCAGGGCTTTGTTG	20	20	520704	520829	GCAGCGTCAGATGTGTATAAGAGACAGACGCCCTTGTAAAAAACGCC	TGGGCTCGGAGATGTGTATAAGAGACAGGTGTCTGCAGGGCTTTGTTG	47	48	200	LAM	TRUE	None
MSP5	PvP01_04_v1	763203	763327	PVP01_0418400	MSP5	AAAGCAAAACGGCAGATGCG	AGTGAAGTCTGCTGTCGTCG	20	20	763183	763347	GCAGCGTCAGATGTGTATAAGAGACAGAAAGCAAAACGGCAGATGCG	TGGGCTCGGAGATGTGTATAAGAGACAGAGTGAAGTCTGCTGTCGTCG	47	48	100	World/LAM/Country	TRUE	None
HT1	PvP01_04_v1	830301	830394	PVP01_0420400	HT1	GCCTTCTTACCCACTGCCAT	AGGTAAATCCACAGCACGGG	20	20	830281	830414	GCAGCGTCAGATGTGTATAAGAGACAGGCCTTCTTACCCACTGCCAT	TGGGCTCGGAGATGTGTATAAGAGACAGAGGTAAATCCACAGCACGGG	47	48	66.66	World	FALSE	None
PVP01_0420500	PvP01_04_v1	833244	833383	PVP01_0420500	PVP01_0420500	AGCCATGTTGGAAGCTCCTC	GTCTCGCCTGATTTGGTCGA	20	20	833224	833403	GCAGCGTCAGATGTGTATAAGAGACAGAGCCATGTTGGAAGCTCCTC	TGGGCTCGGAGATGTGTATAAGAGACAGGTCTCGCCTGATTTGGTCGA	47	48	100	Country	TRUE	None
ETRAMP11.2	PvP01_04_v1	912877	913056	PVP01_0422600	ETRAMP11.2	CGCCTTTGTGCCTTTATTGGT	CCATTGCTTCTGGTATTGCCG	21	21	912856	913077	GCAGCGTCAGATGTGTATAAGAGACAGCGCCTTTGTGCCTTTATTGGT	TGGGCTCGGAGATGTGTATAAGAGACAGCCATTGCTTCTGGTATTGCCG	48	49	300	World/LAM	FALSE	None
TRAG38	PvP01_05_v1	151626	151766	PVP01_0503600	TRAG38	AAGCGCAATGGGAAAAATGGA	GCTTCTTGCAACCATTTTGCTG	21	22	151605	151788	GCAGCGTCAGATGTGTATAAGAGACAGAAGCGCAATGGGAAAAATGGA	TGGGCTCGGAGATGTGTATAAGAGACAGGCTTCTTGCAACCATTTTGCTG	48	50	200	Country	TRUE	None
PVP01_0504000	PvP01_05_v1	170472	170567	PVP01_0504000	PVP01_0504000	ACGATTCCTCAGCGTCGAAA	TCTGATGAAGAACAGGACCAAGA	20	23	170452	170590	GCAGCGTCAGATGTGTATAAGAGACAGACGATTCCTCAGCGTCGAAA	TGGGCTCGGAGATGTGTATAAGAGACAGTCTGATGAAGAACAGGACCAAGA	47	51	200	World	TRUE	None
LSM8	PvP01_05_v1	234789	234882	PVP01_0505100	LSM8	GTCAAAACTAGGTGTGCGCC	CCGGTAAGGAGAAGTGCCTC	20	20	234769	234902	GCAGCGTCAGATGTGTATAAGAGACAGGTCAAAACTAGGTGTGCGCC	TGGGCTCGGAGATGTGTATAAGAGACAGCCGGTAAGGAGAAGTGCCTC	47	48	100	Country	TRUE	None
FT1	PvP01_05_v1	263392	263545	PVP01_0505800	FT1	GCCTTTTCCCCATCTTCAACG	TTCTTCGCCACTTCCTCACC	21	20	263371	263565	GCAGCGTCAGATGTGTATAAGAGACAGGCCTTTTCCCCATCTTCAACG	TGGGCTCGGAGATGTGTATAAGAGACAGTTCTTCGCCACTTCCTCACC	48	48	100	World/LAM	TRUE	None
LipB	PvP01_05_v1	463780	463956	PVP01_0510700	LipB	ACACTCCGTGCTACACCTTG	TGCATTTTGTGAAAAGCTGTCAAA	20	24	463760	463980	GCAGCGTCAGATGTGTATAAGAGACAGACACTCCGTGCTACACCTTG	TGGGCTCGGAGATGTGTATAAGAGACAGTGCATTTTGTGAAAAGCTGTCAAA	47	52	300	World/Country	TRUE	None
PVP01_0513400	PvP01_05_v1	563563	563717	PVP01_0513400	PVP01_0513400	TGAAGAATGACGCGGGGAAA	AGAGAAAGCTCCCATCGCTG	20	20	563543	563737	GCAGCGTCAGATGTGTATAAGAGACAGTGAAGAATGACGCGGGGAAA	TGGGCTCGGAGATGTGTATAAGAGACAGAGAGAAAGCTCCCATCGCTG	47	48	200	World	TRUE	None
RON5	PvP01_05_v1	736194	736271	PVP01_0517600	RON5	CCGCGGGAAAGACAAAACAG	GGTAGGAGAGGTAGCGGTGA	20	20	736174	736291	GCAGCGTCAGATGTGTATAAGAGACAGCCGCGGGAAAGACAAAACAG	TGGGCTCGGAGATGTGTATAAGAGACAGGGTAGGAGAGGTAGCGGTGA	47	48	300	LAM/Country	FALSE	None
HSP20	PvP01_05_v1	779854	780003	PVP01_0518800	HSP20	CGCAATGGTGTTACAGACGG	TGTTCGAGACCTACGGGGAT	20	20	779834	780023	GCAGCGTCAGATGTGTATAAGAGACAGCGCAATGGTGTTACAGACGG	TGGGCTCGGAGATGTGTATAAGAGACAGTGTTCGAGACCTACGGGGAT	47	48	200	Country	TRUE	None
PVP01_0518900	PvP01_05_v1	782576	782722	PVP01_0518900	PVP01_0518900	GAAGGGGAGGTGTGTGTGAG	GGTGCGCAAGGAGAGAAAAA	20	20	782556	782742	GCAGCGTCAGATGTGTATAAGAGACAGGAAGGGGAGGTGTGTGTGAG	TGGGCTCGGAGATGTGTATAAGAGACAGGGTGCGCAAGGAGAGAAAAA	47	48	200	World/LAM	TRUE	None
pvdhfr	PvP01_05_v1	1077378	1077433	PVP01_0526600	pvdhfr	AACCCATGGAGGACCTTTCAG	TGAACGGTTCATTCTTTGTCCC	21	22	1077357	1077455	GCAGCGTCAGATGTGTATAAGAGACAGAACCCATGGAGGACCTTTCAG	TGGGCTCGGAGATGTGTATAAGAGACAGTGAACGGTTCATTCTTTGTCCC	48	50	200	DRS	TRUE	None
PVP01_0527700	PvP01_05_v1	1143738	1143926	PVP01_0527700	PVP01_0527700	TCCTCTGGTTGTTGTCGCTC	CAGAGCCATGCCAACAAACA	20	20	1143718	1143946	GCAGCGTCAGATGTGTATAAGAGACAGTCCTCTGGTTGTTGTCGCTC	TGGGCTCGGAGATGTGTATAAGAGACAGCAGAGCCATGCCAACAAACA	47	48	200	World/LAM/Country	TRUE	None
PVP01_0530700	PvP01_05_v1	1301584	1301698	PVP01_0530700	PVP01_0530700	TGGTTGGCACTGACTTGGTT	GCCAAGTGCCGAGGACTC	20	18	1301564	1301716	GCAGCGTCAGATGTGTATAAGAGACAGTGGTTGGCACTGACTTGGTT	TGGGCTCGGAGATGTGTATAAGAGACAGGCCAAGTGCCGAGGACTC	47	46	200	Country	TRUE	Inconsistent INDEL pattern between AmpSeq and WGS
ETRAMP	PvP01_06_v1	87765	87917	PVP01_0602100	ETRAMP	ACTTATCGAAGAATGAATCCCCCA	TGAGCCATTTACAGATTTGGGTG	24	23	87741	87940	GCAGCGTCAGATGTGTATAAGAGACAGACTTATCGAAGAATGAATCCCCCA	TGGGCTCGGAGATGTGTATAAGAGACAGTGAGCCATTTACAGATTTGGGTG	51	51	66.66	World	FALSE	None
PVP01_0602200	PvP01_06_v1	94503	94680	PVP01_0602200	PVP01_0602200	CACCAACAACATTGCCGAGG	TGCAAAAGTCTCTCCGGACA	20	20	94483	94700	GCAGCGTCAGATGTGTATAAGAGACAGCACCAACAACATTGCCGAGG	TGGGCTCGGAGATGTGTATAAGAGACAGTGCAAAAGTCTCTCCGGACA	47	48	200	Country	TRUE	None
PVP01_0602400	PvP01_06_v1	98976	99133	PVP01_0602400	PVP01_0602400	CCGTGCATGCCCACCAA	TGGCATTCATTCCTACGTTGC	17	21	98959	99154	GCAGCGTCAGATGTGTATAAGAGACAGCCGTGCATGCCCACCAA	TGGGCTCGGAGATGTGTATAAGAGACAGTGGCATTCATTCCTACGTTGC	44	49	200	LAM	TRUE	None
PVP01_0615400	PvP01_06_v1	649499	649644	PVP01_0615400	PVP01_0615400	GCACCACTGTCCATGCTACT	GGTCACTGCGTCGAACAGTA	20	20	649479	649664	GCAGCGTCAGATGTGTATAAGAGACAGGCACCACTGTCCATGCTACT	TGGGCTCGGAGATGTGTATAAGAGACAGGGTCACTGCGTCGAACAGTA	47	48	300	Country	TRUE	None
AdoMetDC_ODC	PvP01_06_v1	744015	744129	PVP01_0618200	AdoMetDC/ODC	TGCTGTTGCAGGTGAGGTTA	GACTACCAATGGGGGGGTTG	20	20	743995	744149	GCAGCGTCAGATGTGTATAAGAGACAGTGCTGTTGCAGGTGAGGTTA	TGGGCTCGGAGATGTGTATAAGAGACAGGACTACCAATGGGGGGGTTG	47	48	300	LAM	TRUE	None
TLAP2	PvP01_06_v1	791899	792002	PVP01_0619400	TLAP2	ACCCATCAGTGTTGAGAGCG	ACCTGACTTGACATGGCTGG	20	20	791879	792022	GCAGCGTCAGATGTGTATAAGAGACAGACCCATCAGTGTTGAGAGCG	TGGGCTCGGAGATGTGTATAAGAGACAGACCTGACTTGACATGGCTGG	47	48	100	World	TRUE	None
PyKII	PvP01_06_v1	876140	876307	PVP01_0621500	PyKII	AGGGTTGGCAGAGGTAAAGC	GCTCGAAAGCTGCAACTCAC	20	20	876120	876327	GCAGCGTCAGATGTGTATAAGAGACAGAGGGTTGGCAGAGGTAAAGC	TGGGCTCGGAGATGTGTATAAGAGACAGGCTCGAAAGCTGCAACTCAC	47	48	300	LAM/Country	TRUE	None
DBP_1	PvP01_06_v1	984037	984145	PVP01_0623800	DBP	ATTGCCGAAGCTGGAAAGGA	ACCATTATAGGGGGTTACCAATGG	20	24	984017	984169	GCAGCGTCAGATGTGTATAAGAGACAGATTGCCGAAGCTGGAAAGGA	TGGGCTCGGAGATGTGTATAAGAGACAGACCATTATAGGGGGTTACCAATGG	47	52	200	Country	TRUE	None
PVP01_0624000	PvP01_06_v1	994215	994319	PVP01_0624000	PVP01_0624000	CCAGAGGATGGTTACTATAGAAGAGAA	GGTGGTGGGGGGAGTTTTAC	27	20	994188	994339	GCAGCGTCAGATGTGTATAAGAGACAGCCAGAGGATGGTTACTATAGAAGAGAA	TGGGCTCGGAGATGTGTATAAGAGACAGGGTGGTGGGGGGAGTTTTAC	54	48	300	World/LAM	FALSE	None
PVP01_0624400	PvP01_06_v1	1015964	1016119	PVP01_0624400	PVP01_0624400	ACGGAAAAAAAATTTGCCCTAAGGT	CCCTTAACCTTATCCACTACACCA	25	24	1015939	1016143	GCAGCGTCAGATGTGTATAAGAGACAGACGGAAAAAAAATTTGCCCTAAGGT	TGGGCTCGGAGATGTGTATAAGAGACAGCCCTTAACCTTATCCACTACACCA	52	52	300	Country	FALSE	None
PVP01_0707300	PvP01_07_v1	387008	387152	PVP01_0707300	PVP01_0707300	ACGAGTTTTTCAAGCTTAACGTGT	CGCTGGAGCTCCCTATGATG	24	20	386984	387172	GCAGCGTCAGATGTGTATAAGAGACAGACGAGTTTTTCAAGCTTAACGTGT	TGGGCTCGGAGATGTGTATAAGAGACAGCGCTGGAGCTCCCTATGATG	51	48	300	World/LAM/Country	TRUE	None
SPM1	PvP01_07_v1	411648	411749	PVP01_0708000	SPM1	TACCGGAGTGAATTTGGCCC	GTGGGGGTAGCTCAGGTAGA	20	20	411628	411769	GCAGCGTCAGATGTGTATAAGAGACAGTACCGGAGTGAATTTGGCCC	TGGGCTCGGAGATGTGTATAAGAGACAGGTGGGGGTAGCTCAGGTAGA	47	48	100	Country	TRUE	None
PVP01_0710900	PvP01_07_v1	541815	541980	PVP01_0710900	PVP01_0710900	TGGTTACCCGTTCATTCGCT	AAGAACGACAACCCGATCGG	20	20	541795	542000	GCAGCGTCAGATGTGTATAAGAGACAGTGGTTACCCGTTCATTCGCT	TGGGCTCGGAGATGTGTATAAGAGACAGAAGAACGACAACCCGATCGG	47	48	100	Country	TRUE	None
GAP50	PvP01_07_v1	732881	733037	PVP01_0716400	GAP50	AGGTTGGTCTCCCACAACAA	ACTGTGTCTAGTGGACCCTCT	20	21	732861	733058	GCAGCGTCAGATGTGTATAAGAGACAGAGGTTGGTCTCCCACAACAA	TGGGCTCGGAGATGTGTATAAGAGACAGACTGTGTCTAGTGGACCCTCT	47	49	200	World/LAM/Country	TRUE	None
RCC-PIP	PvP01_07_v1	808667	808784	PVP01_0718300	RCC-PIP	TCACTTTGGAGCCTTTCGGG	CGAAAATACCCGCCGAGGAT	20	20	808647	808804	GCAGCGTCAGATGTGTATAAGAGACAGTCACTTTGGAGCCTTTCGGG	TGGGCTCGGAGATGTGTATAAGAGACAGCGAAAATACCCGCCGAGGAT	47	48	100	LAM/Country	TRUE	None
pBAS	PvP01_07_v1	907032	907201	PVP01_0720900	pBAS	TCGAGAGTGATTTCAGCTACACA	GCACCCCCGAGAGTTTTACA	23	20	907009	907221	GCAGCGTCAGATGTGTATAAGAGACAGTCGAGAGTGATTTCAGCTACACA	TGGGCTCGGAGATGTGTATAAGAGACAGGCACCCCCGAGAGTTTTACA	50	48	300	World/LAM	TRUE	None
ATAT	PvP01_07_v1	1010079	1010257	PVP01_0723400	ATAT	GGAGAGGGGGAGATTGTGGA	GCTCACCATAATCGGGAGGG	20	20	1010059	1010277	GCAGCGTCAGATGTGTATAAGAGACAGGGAGAGGGGGAGATTGTGGA	TGGGCTCGGAGATGTGTATAAGAGACAGGCTCACCATAATCGGGAGGG	47	48	200	World/LAM	TRUE	None
MSP1P	PvP01_07_v1	1207372	1207494	PVP01_0728800	MSP1P	GAAAGCGCTTCACCGATGAG	TGCTTACGCAGGGAGTTCTT	20	20	1207352	1207514	GCAGCGTCAGATGTGTATAAGAGACAGGAAAGCGCTTCACCGATGAG	TGGGCTCGGAGATGTGTATAAGAGACAGTGCTTACGCAGGGAGTTCTT	47	48	200	LAM/Country	TRUE	None
MSP1	PvP01_07_v1	1217931	1218023	PVP01_0728900	MSP1	CCGCTTACGCATGTCACAAG	AGGAGGTCCAATTCATCGCA	20	20	1217911	1218043	GCAGCGTCAGATGTGTATAAGAGACAGCCGCTTACGCATGTCACAAG	TGGGCTCGGAGATGTGTATAAGAGACAGAGGAGGTCCAATTCATCGCA	47	48	200	LAM/Country	TRUE	None
MAM3	PvP01_07_v1	1300782	1300965	PVP01_0730800	MAM3	CCCCCCTCCCTTGTTCATTC	TCAGTCCATCAAAGCTGCGA	20	20	1300762	1300985	GCAGCGTCAGATGTGTATAAGAGACAGCCCCCCTCCCTTGTTCATTC	TGGGCTCGGAGATGTGTATAAGAGACAGTCAGTCCATCAAAGCTGCGA	47	48	200	LAM	TRUE	None
PVP01_0733600	PvP01_07_v1	1380926	1381035	PVP01_0733600	PVP01_0733600	CGTAGGAGTACTTGGGCGTC	TAGTTCAGCCAGCACAGACG	20	20	1380906	1381055	GCAGCGTCAGATGTGTATAAGAGACAGCGTAGGAGTACTTGGGCGTC	TGGGCTCGGAGATGTGTATAAGAGACAGTAGTTCAGCCAGCACAGACG	47	48	100	Country	TRUE	None
SNRPB2	PvP01_07_v1	1382101	1382263	PVP01_0733700	SNRPB2	AAGAGGGTGAAGACGTTGGC	TTCGTCGTCTTCAACACCGT	20	20	1382081	1382283	GCAGCGTCAGATGTGTATAAGAGACAGAAGAGGGTGAAGACGTTGGC	TGGGCTCGGAGATGTGTATAAGAGACAGTTCGTCGTCTTCAACACCGT	47	48	100	World/LAM	TRUE	None
PVP01_0735100	PvP01_07_v1	1455581	1455778	PVP01_0735100	PVP01_0735100	CCTCGCTTGGATCCCTACCT	CCCCCATTTTAGTCAGCGGA	20	20	1455561	1455798	GCAGCGTCAGATGTGTATAAGAGACAGCCTCGCTTGGATCCCTACCT	TGGGCTCGGAGATGTGTATAAGAGACAGCCCCCATTTTAGTCAGCGGA	47	48	200	Country	TRUE	None
RBP2b_1	PvP01_08_v1	35568	35690	PVP01_0800700	RBP2b	AGACAGATTTGAATATCACCTGCAAA	CAACATATTGAGACTATCTTTGCCGA	26	26	35542	35716	GCAGCGTCAGATGTGTATAAGAGACAGAGACAGATTTGAATATCACCTGCAAA	TGGGCTCGGAGATGTGTATAAGAGACAGCAACATATTGAGACTATCTTTGCCGA	53	54	200	World	TRUE	None
RBP2b_2	PvP01_08_v1	36036	36111	PVP01_0800700	RBP2b	CATACGTCTCATCTATTAAAAGTGCGT	GCTCAACAGCTCATCGACTTTC	27	22	36009	36133	GCAGCGTCAGATGTGTATAAGAGACAGCATACGTCTCATCTATTAAAAGTGCGT	TGGGCTCGGAGATGTGTATAAGAGACAGGCTCAACAGCTCATCGACTTTC	54	50	200	LAM	TRUE	None
RBP2b_3	PvP01_08_v1	41128	41196	PVP01_0800700	RBP2b	AAGCAAATGATCTTTCCGCACA	TGTCCATTTCGGTGTGGTCA	22	20	41106	41216	GCAGCGTCAGATGTGTATAAGAGACAGAAGCAAATGATCTTTCCGCACA	TGGGCTCGGAGATGTGTATAAGAGACAGTGTCCATTTCGGTGTGGTCA	49	48	200	Country	TRUE	None
HDA2	PvP01_08_v1	335560	335727	PVP01_0807700	HDA2	GCAGTTCGATGGAGCAACTG	ACGTTGGTAGAGAAGCCAGC	20	20	335540	335747	GCAGCGTCAGATGTGTATAAGAGACAGGCAGTTCGATGGAGCAACTG	TGGGCTCGGAGATGTGTATAAGAGACAGACGTTGGTAGAGAAGCCAGC	47	48	200	World/LAM	TRUE	None
RIPR	PvP01_08_v1	735633	735754	PVP01_0816800	RIPR	TGTGTGACGCGATCAAATGC	TCATGAGGAGTGGTTTCTGCC	20	21	735613	735775	GCAGCGTCAGATGTGTATAAGAGACAGTGTGTGACGCGATCAAATGC	TGGGCTCGGAGATGTGTATAAGAGACAGTCATGAGGAGTGGTTTCTGCC	47	49	200	World/LAM/Country	TRUE	None
SPC25	PvP01_08_v1	856475	856668	PVP01_0819500	SPC25	CGAGCGGTACTTACCAGCAA	GACTGCGAGGGTTTCACTCC	20	20	856455	856688	GCAGCGTCAGATGTGTATAAGAGACAGCGAGCGGTACTTACCAGCAA	TGGGCTCGGAGATGTGTATAAGAGACAGGACTGCGAGGGTTTCACTCC	47	48	200	LAM	TRUE	None
ABCI3	PvP01_08_v1	904199	904354	PVP01_0820500	ABCI3	GCCTTGCCCCGTTTCAAATT	TATTCCGGGTGTACAGCAGC	20	20	904179	904374	GCAGCGTCAGATGTGTATAAGAGACAGGCCTTGCCCCGTTTCAAATT	TGGGCTCGGAGATGTGTATAAGAGACAGTATTCCGGGTGTACAGCAGC	47	48	200	World	TRUE	None
B9	PvP01_08_v1	1035524	1035591	PVP01_0823000	B9	GATGTCAAAGTGAGCCGGGA	ACCTTCACCAACCACCAGTG	20	20	1035504	1035611	GCAGCGTCAGATGTGTATAAGAGACAGGATGTCAAAGTGAGCCGGGA	TGGGCTCGGAGATGTGTATAAGAGACAGACCTTCACCAACCACCAGTG	47	48	100	World/LAM	TRUE	None
CTRP	PvP01_08_v1	1111389	1111478	PVP01_0824900	CTRP	AGTAGCAGTCGTCCCAGTCT	GGTGAGGAGAAACCGGGTAG	20	20	1111369	1111498	GCAGCGTCAGATGTGTATAAGAGACAGAGTAGCAGTCGTCCCAGTCT	TGGGCTCGGAGATGTGTATAAGAGACAGGGTGAGGAGAAACCGGGTAG	47	48	100	Country	TRUE	None
EIF3K_1	PvP01_08_v1	1273952	1274107	PVP01_0829600	EIF3K	TATCGAGGAGGTTCAGGCCA	CAAGCGGGGTGAGGCATATT	20	20	1273932	1274127	GCAGCGTCAGATGTGTATAAGAGACAGTATCGAGGAGGTTCAGGCCA	TGGGCTCGGAGATGTGTATAAGAGACAGCAAGCGGGGTGAGGCATATT	47	48	100	LAM	TRUE	None
EIF3K_2	PvP01_08_v1	1274382	1274514	PVP01_0829600	EIF3K	ACCTCAGCCTCATCAACCCT	TGAAGCTATCGTGATTGGCCA	20	21	1274362	1274535	GCAGCGTCAGATGTGTATAAGAGACAGACCTCAGCCTCATCAACCCT	TGGGCTCGGAGATGTGTATAAGAGACAGTGAAGCTATCGTGATTGGCCA	47	49	100	World/Country	TRUE	None
PVP01_0834800	PvP01_08_v1	1470758	1470895	PVP01_0834800	PVP01_0834800	CTGCTGGATGTACGGCGTTA	TGTGACCAACCTGTCAACGG	20	20	1470738	1470915	GCAGCGTCAGATGTGTATAAGAGACAGCTGCTGGATGTACGGCGTTA	TGGGCTCGGAGATGTGTATAAGAGACAGTGTGACCAACCTGTCAACGG	47	48	200	LAM/Country	TRUE	None
NSF	PvP01_08_v1	1570202	1570364	PVP01_0837200	NSF	GCAGAGCAGGAGTACAAGCA	CGGTTGGTCATCCCGATCAG	20	20	1570182	1570384	GCAGCGTCAGATGTGTATAAGAGACAGGCAGAGCAGGAGTACAAGCA	TGGGCTCGGAGATGTGTATAAGAGACAGCGGTTGGTCATCCCGATCAG	47	48	200	World	TRUE	None
PVP01_0838300	PvP01_08_v1	1627043	1627168	PVP01_0838300	PVP01_0838300	TGCACGATTGGTTCCTTCGT	CTGTCGAATGCACTAAAACGGT	20	22	1627023	1627190	GCAGCGTCAGATGTGTATAAGAGACAGTGCACGATTGGTTCCTTCGT	TGGGCTCGGAGATGTGTATAAGAGACAGCTGTCGAATGCACTAAAACGGT	47	50	200	LAM/Country	TRUE	None
PVP01_0838400	PvP01_08_v1	1632134	1632301	PVP01_0838400	PVP01_0838400	CATTTTGATGATGCCACACGC	GAAACAACATGGGCGACGG	21	19	1632113	1632320	GCAGCGTCAGATGTGTATAAGAGACAGCATTTTGATGATGCCACACGC	TGGGCTCGGAGATGTGTATAAGAGACAGGAAACAACATGGGCGACGG	48	47	200	World	FALSE	None
SufD	PvP01_09_v1	264615	264752	PVP01_0904200	SufD	TGAAAATCGATGAGGAAGCGTTC	TCAGCACTGCTTTGGTCACT	23	20	264592	264772	GCAGCGTCAGATGTGTATAAGAGACAGTGAAAATCGATGAGGAAGCGTTC	TGGGCTCGGAGATGTGTATAAGAGACAGTCAGCACTGCTTTGGTCACT	50	48	200	Country	TRUE	None
SYN13	PvP01_09_v1	299272	299401	PVP01_0904900	SYN13	GCACCTCCAATTTAACATTCGGT	CAATCCTACACCTTACGGATCTCA	23	24	299249	299425	GCAGCGTCAGATGTGTATAAGAGACAGGCACCTCCAATTTAACATTCGGT	TGGGCTCGGAGATGTGTATAAGAGACAGCAATCCTACACCTTACGGATCTCA	50	52	200	World	TRUE	None
PVP01_0908400	PvP01_09_v1	448180	448378	PVP01_0908400	PVP01_0908400	TCCATTTTGCGCGTTTTTGAAA	CCATGGAATGCCTCTCACGT	22	20	448158	448398	GCAGCGTCAGATGTGTATAAGAGACAGTCCATTTTGCGCGTTTTTGAAA	TGGGCTCGGAGATGTGTATAAGAGACAGCCATGGAATGCCTCTCACGT	49	48	200	LAM	TRUE	None
PCD	PvP01_09_v1	490886	490979	PVP01_0909100	PCD	GGGTGAAGTAGCATCCCCAC	AGTCGCTCGTGTACTTGCAG	20	20	490866	490999	GCAGCGTCAGATGTGTATAAGAGACAGGGGTGAAGTAGCATCCCCAC	TGGGCTCGGAGATGTGTATAAGAGACAGAGTCGCTCGTGTACTTGCAG	47	48	100	World/Country	TRUE	None
PVP01_0912400	PvP01_09_v1	582915	582996	PVP01_0912400	PVP01_0912400	AGAAAGTGTAAGCAGCCCCC	AATCGTCTCCTCCTGTGGGT	20	20	582895	583016	GCAGCGTCAGATGTGTATAAGAGACAGAGAAAGTGTAAGCAGCCCCC	TGGGCTCGGAGATGTGTATAAGAGACAGAATCGTCTCCTCCTGTGGGT	47	48	66.66	World	TRUE	None
MLC_B	PvP01_09_v1	850270	850372	PVP01_0919300	MLC_B	GCATAAACGTGCGCAGAGAG	ATGACCGCAGCAAATTGAGC	20	20	850250	850392	GCAGCGTCAGATGTGTATAAGAGACAGGCATAAACGTGCGCAGAGAG	TGGGCTCGGAGATGTGTATAAGAGACAGATGACCGCAGCAAATTGAGC	47	48	100	World/LAM	TRUE	None
GCN20	PvP01_09_v1	966783	966887	PVP01_0922300	GCN20	AACTCCATTCAGCAGCTGCA	CAATTTGCTTTTCTGGCCTCCA	20	22	966763	966909	GCAGCGTCAGATGTGTATAAGAGACAGAACTCCATTCAGCAGCTGCA	TGGGCTCGGAGATGTGTATAAGAGACAGCAATTTGCTTTTCTGGCCTCCA	47	50	200	Country	TRUE	None
PVP01_0927200	PvP01_09_v1	1195964	1196099	PVP01_0927200	PVP01_0927200	AGCCGTCTTAACCTTCCAGC	CCACATTGTACAGCTGCACG	20	20	1195944	1196119	GCAGCGTCAGATGTGTATAAGAGACAGAGCCGTCTTAACCTTCCAGC	TGGGCTCGGAGATGTGTATAAGAGACAGCCACATTGTACAGCTGCACG	47	48	100	World/LAM/Country	TRUE	None
ATG23	PvP01_09_v1	1207801	1207941	PVP01_0927400	ATG23	CGAGCACAGGTTGGACATCT	GAGTCCAGCCGTTGCAAAGA	20	20	1207781	1207961	GCAGCGTCAGATGTGTATAAGAGACAGCGAGCACAGGTTGGACATCT	TGGGCTCGGAGATGTGTATAAGAGACAGGAGTCCAGCCGTTGCAAAGA	47	48	200	Country	TRUE	None
PVP01_0931600	PvP01_09_v1	1356878	1357031	PVP01_0931600	PVP01_0931600	TTTGCGGTGTCTAGCTAGCC	GGATGATCCCCTTGGCCATC	20	20	1356858	1357051	GCAGCGTCAGATGTGTATAAGAGACAGTTTGCGGTGTCTAGCTAGCC	TGGGCTCGGAGATGTGTATAAGAGACAGGGATGATCCCCTTGGCCATC	47	48	100	World/LAM	TRUE	None
PVP01_0933300	PvP01_09_v1	1429046	1429212	PVP01_0933300	PVP01_0933300	CTGCTCTCCACTTGAAGGGG	CTTGCGCGAAGACGACAAAG	20	20	1429026	1429232	GCAGCGTCAGATGTGTATAAGAGACAGCTGCTCTCCACTTGAAGGGG	TGGGCTCGGAGATGTGTATAAGAGACAGCTTGCGCGAAGACGACAAAG	47	48	200	LAM	TRUE	None
AMA1	PvP01_09_v1	1459356	1459494	PVP01_0934200	AMA1	GCCTTGTGCACATTGGGAAG	TCGAACCCCAGAACTGTGTG	20	20	1459336	1459514	GCAGCGTCAGATGTGTATAAGAGACAGGCCTTGTGCACATTGGGAAG	TGGGCTCGGAGATGTGTATAAGAGACAGTCGAACCCCAGAACTGTGTG	47	48	66.66	World	FALSE	None
RPA2	PvP01_09_v1	1529221	1529393	PVP01_0935500	RPA2	CGAGCTGCTCACGTAGTCG	GGAGTGCTCTTCAGGGTAGC	19	20	1529202	1529413	GCAGCGTCAGATGTGTATAAGAGACAGCGAGCTGCTCACGTAGTCG	TGGGCTCGGAGATGTGTATAAGAGACAGGGAGTGCTCTTCAGGGTAGC	46	48	200	Country	TRUE	None
ApiAP2_G5	PvP01_09_v1	1750925	1751108	PVP01_0940100	ApiAP2_G5	GCTGCACGTGGTTTTCACTT	ACGTAACGAATGAGGAGAGGG	20	21	1750905	1751129	GCAGCGTCAGATGTGTATAAGAGACAGGCTGCACGTGGTTTTCACTT	TGGGCTCGGAGATGTGTATAAGAGACAGACGTAACGAATGAGGAGAGGG	47	49	200	World/LAM/Country	TRUE	None
PVP01_0942500	PvP01_09_v1	1878944	1879024	PVP01_0942500	PVP01_0942500	TGGTAGTGGGGGGTGATCAT	GCATGCAAGTGGAATTAGCGA	20	21	1878924	1879045	GCAGCGTCAGATGTGTATAAGAGACAGTGGTAGTGGGGGGTGATCAT	TGGGCTCGGAGATGTGTATAAGAGACAGGCATGCAAGTGGAATTAGCGA	47	49	100	LAM/Country	FALSE	None
ORP1	PvP01_09_v1	2053173	2053323	PVP01_0947200	ORP1	TACGGAGAGATGACTGGCGA	ACAGTCGTCACGTTCGAGTC	20	20	2053153	2053343	GCAGCGTCAGATGTGTATAAGAGACAGTACGGAGAGATGACTGGCGA	TGGGCTCGGAGATGTGTATAAGAGACAGACAGTCGTCACGTTCGAGTC	47	48	100	World/Country	TRUE	None
SLARP	PvP01_09_v1	2075281	2075371	PVP01_0947600	SLARP	TGAAAAAGGTGTGCGCACAT	TACCTCCACATTGTGCCCAC	20	20	2075261	2075391	GCAGCGTCAGATGTGTATAAGAGACAGTGAAAAAGGTGTGCGCACAT	TGGGCTCGGAGATGTGTATAAGAGACAGTACCTCCACATTGTGCCCAC	47	48	200	LAM	TRUE	None
TRAG16_1	PvP01_09_v1	2150450	2150521	PVP01_0948800	TRAG16	TCCACTGCATCCACTTTAACGA	ACAATTTTATGAAGATTGGTGTCGTAGA	22	28	2150428	2150549	GCAGCGTCAGATGTGTATAAGAGACAGTCCACTGCATCCACTTTAACGA	TGGGCTCGGAGATGTGTATAAGAGACAGACAATTTTATGAAGATTGGTGTCGTAGA	49	56	300	World	TRUE	None
PVP01_1002800	PvP01_10_v1	152412	152537	PVP01_1002800	PVP01_1002800	AGGAGCCTTCGAAATGTGCA	TCCCAAAGTAGTGACAATTAGGGG	20	24	152392	152561	GCAGCGTCAGATGTGTATAAGAGACAGAGGAGCCTTCGAAATGTGCA	TGGGCTCGGAGATGTGTATAAGAGACAGTCCCAAAGTAGTGACAATTAGGGG	47	52	100	LAM/Country	FALSE	None
FRM1_1	PvP01_10_v1	156727	156907	PVP01_1002900	FRM1	GGGCTCCAACACCAAATTGC	TCGAATTGTTTATTTGATTGCATGTGT	20	27	156707	156934	GCAGCGTCAGATGTGTATAAGAGACAGGGGCTCCAACACCAAATTGC	TGGGCTCGGAGATGTGTATAAGAGACAGTCGAATTGTTTATTTGATTGCATGTGT	47	55	300	Country	TRUE	None
FRM1_2	PvP01_10_v1	157475	157653	PVP01_1002900	FRM1	AACCATCTGTACTCCTTCGACAA	TCCCATGCTTTTTTTCGGCG	23	20	157452	157673	GCAGCGTCAGATGTGTATAAGAGACAGAACCATCTGTACTCCTTCGACAA	TGGGCTCGGAGATGTGTATAAGAGACAGTCCCATGCTTTTTTTCGGCG	50	48	300	World	TRUE	None
PPT	PvP01_10_v1	189299	189463	PVP01_1003700	PPT	CAACAATGTAGGGAAAGGGGC	GGAAGATTGGCAGCCCTACA	21	20	189278	189483	GCAGCGTCAGATGTGTATAAGAGACAGCAACAATGTAGGGAAAGGGGC	TGGGCTCGGAGATGTGTATAAGAGACAGGGAAGATTGGCAGCCCTACA	48	48	100	World	TRUE	None
PVP01_1004400	PvP01_10_v1	216293	216412	PVP01_1004400	PVP01_1004400	TGTGCAGGTAAAAGCGGCTA	TTTTTTTTTTCGCTTACGGGGC	20	22	216273	216434	GCAGCGTCAGATGTGTATAAGAGACAGTGTGCAGGTAAAAGCGGCTA	TGGGCTCGGAGATGTGTATAAGAGACAGTTTTTTTTTTCGCTTACGGGGC	47	50	66.66	LAM	TRUE	None
PVP01_1007200	PvP01_10_v1	313229	313376	PVP01_1007200	PVP01_1007200	CGTGTTTTCCGTGATGCCTC	GAAGGACTTTGGATTTAGCGCTAT	20	24	313209	313400	GCAGCGTCAGATGTGTATAAGAGACAGCGTGTTTTCCGTGATGCCTC	TGGGCTCGGAGATGTGTATAAGAGACAGGAAGGACTTTGGATTTAGCGCTAT	47	52	200	Country	FALSE	None
pvmdr1_1	PvP01_10_v1	479885	479931	PVP01_1010900	pvmdr1	TCTTCTAATTAGGAAGGAACCAAACCA	AAGACGCTAATAAATTCGATGCTCT	27	25	479858	479956	GCAGCGTCAGATGTGTATAAGAGACAGTCTTCTAATTAGGAAGGAACCAAACCA	TGGGCTCGGAGATGTGTATAAGAGACAGAAGACGCTAATAAATTCGATGCTCT	54	53	300	DRS	TRUE	None
pvmdr1_2	PvP01_10_v1	480043	480217	PVP01_1010900	pvmdr1	AGCCCGTAAATAATGACCGTGT	CTATCGTGGCGGCTGTACTG	22	20	480021	480237	GCAGCGTCAGATGTGTATAAGAGACAGAGCCCGTAAATAATGACCGTGT	TGGGCTCGGAGATGTGTATAAGAGACAGCTATCGTGGCGGCTGTACTG	49	48	200	DRS	TRUE	None
pvmdr1_3	PvP01_10_v1	480384	480436	PVP01_1010900	pvmdr1	AATCCTGGGGCATGACTATCC	AGGAGAGAAAGTAGAGAAGACCATG	21	25	480363	480461	GCAGCGTCAGATGTGTATAAGAGACAGAATCCTGGGGCATGACTATCC	TGGGCTCGGAGATGTGTATAAGAGACAGAGGAGAGAAAGTAGAGAAGACCATG	48	53	200	DRS	TRUE	None
pvmdr1_4	PvP01_10_v1	481527	481641	PVP01_1010900	pvmdr1	TCGTTTCGTAGTTCTTCCTCACT	AGCCTTATCGGAGGAGTCGA	23	20	481504	481661	GCAGCGTCAGATGTGTATAAGAGACAGTCGTTTCGTAGTTCTTCCTCACT	TGGGCTCGGAGATGTGTATAAGAGACAGAGCCTTATCGGAGGAGTCGA	50	48	300	DRS	TRUE	ObsHet Outliers
pvmdr1_5	PvP01_10_v1	482415	482492	PVP01_1010900	pvmdr1	GGATGCCTACCAACGCTTCT	CCCCTTGATTTACATCTGCGG	20	21	482395	482513	GCAGCGTCAGATGTGTATAAGAGACAGGGATGCCTACCAACGCTTCT	TGGGCTCGGAGATGTGTATAAGAGACAGCCCCTTGATTTACATCTGCGG	47	49	200	DRS	TRUE	None
PVP01_1014100	PvP01_10_v1	628838	628937	PVP01_1014100	PVP01_1014100	GGTTCGAAGTCAGAAGCGGA	TCCGACTTCGACTCTGTTGC	20	20	628818	628957	GCAGCGTCAGATGTGTATAAGAGACAGGGTTCGAAGTCAGAAGCGGA	TGGGCTCGGAGATGTGTATAAGAGACAGTCCGACTTCGACTCTGTTGC	47	48	66.66	Country	FALSE	None
PSOP13	PvP01_10_v1	677546	677683	PVP01_1015100	PSOP13	CGGCACAACTTACCTACCCA	TTCTGACTGAACCGCGTACC	20	20	677526	677703	GCAGCGTCAGATGTGTATAAGAGACAGCGGCACAACTTACCTACCCA	TGGGCTCGGAGATGTGTATAAGAGACAGTTCTGACTGAACCGCGTACC	47	48	66.66	LAM	TRUE	None
MB2	PvP01_10_v1	780300	780430	PVP01_1017400	MB2	GGAGACGACGTAGGAGACCT	TTTGGTGATCAGCCCCTTGG	20	20	780280	780450	GCAGCGTCAGATGTGTATAAGAGACAGGGAGACGACGTAGGAGACCT	TGGGCTCGGAGATGTGTATAAGAGACAGTTTGGTGATCAGCCCCTTGG	47	48	200	World/LAM	TRUE	None
pvpi3k_1	PvP01_10_v1	826742	826792	PVP01_1018600	pvpi3k	CGGTACTCATTTCTATGAAGTACTGC	GATGGGTTCATCGAATTCGTCAA	26	23	826716	826815	GCAGCGTCAGATGTGTATAAGAGACAGCGGTACTCATTTCTATGAAGTACTGC	TGGGCTCGGAGATGTGTATAAGAGACAGGATGGGTTCATCGAATTCGTCAA	53	51	300	DRS	TRUE	None
pvpi3k_2	PvP01_10_v1	827038	827138	PVP01_1018600	pvpi3k	GTTTCGGACTCGTGGTGGAT	TGGGCCTGCAGAATTGGG	20	18	827018	827156	GCAGCGTCAGATGTGTATAAGAGACAGGTTTCGGACTCGTGGTGGAT	TGGGCTCGGAGATGTGTATAAGAGACAGTGGGCCTGCAGAATTGGG	47	46	300	DRS	TRUE	Inconsistent INDEL pattern between AmpSeq and WGS
pvpi3k_4	PvP01_10_v1	827909	827952	PVP01_1018600	pvpi3k	GAGATTGGCGGCGGGATAG	AAGTGGAGGGGGAAGAAGGA	19	20	827890	827972	GCAGCGTCAGATGTGTATAAGAGACAGGAGATTGGCGGCGGGATAG	TGGGCTCGGAGATGTGTATAAGAGACAGAAGTGGAGGGGGAAGAAGGA	46	48	100	DRS	FALSE	None
pvpi3k_5	PvP01_10_v1	828080	828137	PVP01_1018600	pvpi3k	TGTCGGACAAGAAGATGTTGTTC	AAGACGAAGAAGCTGCGGC	23	19	828057	828156	GCAGCGTCAGATGTGTATAAGAGACAGTGTCGGACAAGAAGATGTTGTTC	TGGGCTCGGAGATGTGTATAAGAGACAGAAGACGAAGAAGCTGCGGC	50	47	200	DRS	TRUE	None
pvpi3k_6	PvP01_10_v1	828691	828838	PVP01_1018600	pvpi3k	CCCAAAGCTTCCTCCCTGTT	CCCGTTTGACTTCTCCCTTCA	20	21	828671	828859	GCAGCGTCAGATGTGTATAAGAGACAGCCCAAAGCTTCCTCCCTGTT	TGGGCTCGGAGATGTGTATAAGAGACAGCCCGTTTGACTTCTCCCTTCA	47	49	300	DRS	TRUE	None
pvpi3k_7	PvP01_10_v1	828962	829091	PVP01_1018600	pvpi3k	CGTTTCGCCGTTTCTCCTTC	GGCCTTCCTGAAAAGGGTGA	20	20	828942	829111	GCAGCGTCAGATGTGTATAAGAGACAGCGTTTCGCCGTTTCTCCTTC	TGGGCTCGGAGATGTGTATAAGAGACAGGGCCTTCCTGAAAAGGGTGA	47	48	200	DRS	TRUE	Inconsistent INDEL pattern between AmpSeq and WGS
pvpi3k_10	PvP01_10_v1	830162	830217	PVP01_1018600	pvpi3k	GAATCCTTGCCTTCCTCCCG	CGTTTTACGCCTATTGTAGGGTG	20	23	830142	830240	GCAGCGTCAGATGTGTATAAGAGACAGGAATCCTTGCCTTCCTCCCG	TGGGCTCGGAGATGTGTATAAGAGACAGCGTTTTACGCCTATTGTAGGGTG	47	51	200	DRS	TRUE	None
pvpi3k_11	PvP01_10_v1	830444	830608	PVP01_1018600	pvpi3k	CCGAATGACCACCACTGCTA	CAGATGGTGCGCGCGTC	20	17	830424	830625	GCAGCGTCAGATGTGTATAAGAGACAGCCGAATGACCACCACTGCTA	TGGGCTCGGAGATGTGTATAAGAGACAGCAGATGGTGCGCGCGTC	47	45	200	DRS	TRUE	None
pvpi3k_12	PvP01_10_v1	830885	830936	PVP01_1018600	pvpi3k	ATTTTCTCCTCATCTGCGTACTTG	TTTAACGAGCGGTGTAGACTACA	24	23	830861	830959	GCAGCGTCAGATGTGTATAAGAGACAGATTTTCTCCTCATCTGCGTACTTG	TGGGCTCGGAGATGTGTATAAGAGACAGTTTAACGAGCGGTGTAGACTACA	51	51	300	DRS	TRUE	None
pvpi3k_13	PvP01_10_v1	831133	831256	PVP01_1018600	pvpi3k	TCCAGCCTCCTCATTTTGCG	AACGGAGCTAACCCCCCTAA	20	20	831113	831276	GCAGCGTCAGATGTGTATAAGAGACAGTCCAGCCTCCTCATTTTGCG	TGGGCTCGGAGATGTGTATAAGAGACAGAACGGAGCTAACCCCCCTAA	47	48	100	DRS	TRUE	Inconsistent INDEL pattern between AmpSeq and WGS
CWC2	PvP01_10_v1	837911	838023	PVP01_1018900	CWC2	TGCTCGACAGAAGCATCCAG	CGTACCTCCCGAACCAGATG	20	20	837891	838043	GCAGCGTCAGATGTGTATAAGAGACAGTGCTCGACAGAAGCATCCAG	TGGGCTCGGAGATGTGTATAAGAGACAGCGTACCTCCCGAACCAGATG	47	48	200	World/LAM	TRUE	None
PVP01_1024100	PvP01_10_v1	1051536	1051674	PVP01_1024100	PVP01_1024100	AGAGTCACCAGGAACAAGCG	TCTCATGAAAGCGAACCGGA	20	20	1051516	1051694	GCAGCGTCAGATGTGTATAAGAGACAGAGAGTCACCAGGAACAAGCG	TGGGCTCGGAGATGTGTATAAGAGACAGTCTCATGAAAGCGAACCGGA	47	48	200	World/LAM	TRUE	None
PVP01_1027500	PvP01_10_v1	1187390	1187560	PVP01_1027500	PVP01_1027500	CCAAGGCAAAACGGGTTCTG	TGTGCCAGTCGAGTGAAACA	20	20	1187370	1187580	GCAGCGTCAGATGTGTATAAGAGACAGCCAAGGCAAAACGGGTTCTG	TGGGCTCGGAGATGTGTATAAGAGACAGTGTGCCAGTCGAGTGAAACA	47	48	200	LAM/Country	TRUE	None
SUMO	PvP01_10_v1	1208235	1208371	PVP01_1028200	SUMO	CCATGGAGGCAGGTAAGTGG	CCGTCGTATAGGAAGCGGAC	20	20	1208215	1208391	GCAGCGTCAGATGTGTATAAGAGACAGCCATGGAGGCAGGTAAGTGG	TGGGCTCGGAGATGTGTATAAGAGACAGCCGTCGTATAGGAAGCGGAC	47	48	100	Country	TRUE	None
MyoB	PvP01_10_v1	1306783	1306912	PVP01_1030300	MyoB	CAGCGAGCTGAGTGAGGAAA	TGGATCGGCAAATGGAGAGG	20	20	1306763	1306932	GCAGCGTCAGATGTGTATAAGAGACAGCAGCGAGCTGAGTGAGGAAA	TGGGCTCGGAGATGTGTATAAGAGACAGTGGATCGGCAAATGGAGAGG	47	48	200	World	TRUE	None
VPS11	PvP01_10_v1	1402777	1402953	PVP01_1033000	VPS11	AAACCGCGTGAGGTACTTGT	TAAGCAGGCTTTACACCCCC	20	20	1402757	1402973	GCAGCGTCAGATGTGTATAAGAGACAGAAACCGCGTGAGGTACTTGT	TGGGCTCGGAGATGTGTATAAGAGACAGTAAGCAGGCTTTACACCCCC	47	48	300	World/LAM	TRUE	None
TRAG18	PvP01_10_v1	1444922	1445128	PVP01_1033900	TRAG18	TCTTTGGCAGCAGTAGCAAGT	CTGAAGGCCCCGAACGTAG	21	19	1444901	1445147	GCAGCGTCAGATGTGTATAAGAGACAGTCTTTGGCAGCAGTAGCAAGT	TGGGCTCGGAGATGTGTATAAGAGACAGCTGAAGGCCCCGAACGTAG	48	47	200	World/LAM	FALSE	None
PVP01_1101300	PvP01_11_v1	64509	64637	PVP01_1101300	PVP01_1101300	ACGTAATGATGCTTTCTGCTAATAGC	ATAGCAACAAATATGGCAGATACGAT	26	26	64483	64663	GCAGCGTCAGATGTGTATAAGAGACAGACGTAATGATGCTTTCTGCTAATAGC	TGGGCTCGGAGATGTGTATAAGAGACAGATAGCAACAAATATGGCAGATACGAT	53	54	300	World/Country	FALSE	None
ERCC4	PvP01_11_v1	142633	142795	PVP01_1103200	ERCC4	CTCAACGACGTGAAGGTGGA	TCCTCACACAGGCCTTTGTT	20	20	142613	142815	GCAGCGTCAGATGTGTATAAGAGACAGCTCAACGACGTGAAGGTGGA	TGGGCTCGGAGATGTGTATAAGAGACAGTCCTCACACAGGCCTTTGTT	47	48	200	World/LAM/Country	TRUE	None
pvabc-e1_1	PvP01_11_v1	160096	160152	PVP01_1103800	pvabc-e1	ACAAGGAGAACAAGCTGGAGG	CAGTTTTTCTTGCACTCCAGGT	21	22	160075	160174	GCAGCGTCAGATGTGTATAAGAGACAGACAAGGAGAACAAGCTGGAGG	TGGGCTCGGAGATGTGTATAAGAGACAGCAGTTTTTCTTGCACTCCAGGT	48	50	200	DRS	TRUE	None
pvabc-e1_3	PvP01_11_v1	161466	161521	PVP01_1103800	pvabc-e1	AAGCCGCTCAAAATTGAAGCT	TGTTCTTGGCCAGTGTAATGATG	21	23	161445	161544	GCAGCGTCAGATGTGTATAAGAGACAGAAGCCGCTCAAAATTGAAGCT	TGGGCTCGGAGATGTGTATAAGAGACAGTGTTCTTGGCCAGTGTAATGATG	48	51	300	DRS	TRUE	None
SRPR_alpha	PvP01_11_v1	214825	214941	PVP01_1105400	SRPR_alpha	GGACGGAAAGGAAGCACTGA	AATTTCCGTCGCTGTCGTCT	20	20	214805	214961	GCAGCGTCAGATGTGTATAAGAGACAGGGACGGAAAGGAAGCACTGA	TGGGCTCGGAGATGTGTATAAGAGACAGAATTTCCGTCGCTGTCGTCT	47	48	66.66	LAM	TRUE	None
PVP01_1107600	PvP01_11_v1	294898	295053	PVP01_1107600	PVP01_1107600	TTTCCACTCGTAGCTGCGTT	CCACGTACGCAGATGACAGT	20	20	294878	295073	GCAGCGTCAGATGTGTATAAGAGACAGTTTCCACTCGTAGCTGCGTT	TGGGCTCGGAGATGTGTATAAGAGACAGCCACGTACGCAGATGACAGT	47	48	200	World	TRUE	None
GCbeta_2	PvP01_11_v1	478391	478489	PVP01_1111400	GCbeta	GCCCACGTTCCTTCTGAAGA	GCGCGCTAGTACCTCATTCT	20	20	478371	478509	GCAGCGTCAGATGTGTATAAGAGACAGGCCCACGTTCCTTCTGAAGA	TGGGCTCGGAGATGTGTATAAGAGACAGGCGCGCTAGTACCTCATTCT	47	48	66.66	LAM/Country	FALSE	None
PABP3	PvP01_11_v1	868480	868627	PVP01_1120100	PABP3	ACTGTACTCGTTTGGGCAGG	GCGTGAAAAACATGGCCCAT	20	20	868460	868647	GCAGCGTCAGATGTGTATAAGAGACAGACTGTACTCGTTTGGGCAGG	TGGGCTCGGAGATGTGTATAAGAGACAGGCGTGAAAAACATGGCCCAT	47	48	100	World/Country	FALSE	None
RAP	PvP01_11_v1	891913	892069	PVP01_1120600	RAP	TCACTTCGGGGTAGAGAAGCT	TCAGCATGTGGATCAGCACA	21	20	891892	892089	GCAGCGTCAGATGTGTATAAGAGACAGTCACTTCGGGGTAGAGAAGCT	TGGGCTCGGAGATGTGTATAAGAGACAGTCAGCATGTGGATCAGCACA	48	48	200	LAM/Country	TRUE	None
SOD2_1	PvP01_11_v1	1138194	1138359	PVP01_1126000	SOD2	ACCACTACAGCAAGCACCAC	GGCGAAATGTAGGACACGAAC	20	21	1138174	1138380	GCAGCGTCAGATGTGTATAAGAGACAGACCACTACAGCAAGCACCAC	TGGGCTCGGAGATGTGTATAAGAGACAGGGCGAAATGTAGGACACGAAC	47	49	100	World/LAM/Country	TRUE	None
SOD2_2	PvP01_11_v1	1138950	1139102	PVP01_1126000	SOD2	GCCTCAGGTATTTTGCAGCG	CCATATCCAGCCACTCCCAA	20	20	1138930	1139122	GCAGCGTCAGATGTGTATAAGAGACAGGCCTCAGGTATTTTGCAGCG	TGGGCTCGGAGATGTGTATAAGAGACAGCCATATCCAGCCACTCCCAA	47	48	100	Country	FALSE	None
ROM10	PvP01_11_v1	1330379	1330502	PVP01_1130900	ROM10	TGGGAGCAACGAATGAAGCT	GCCTAACACTTGGCCACGAT	20	20	1330359	1330522	GCAGCGTCAGATGTGTATAAGAGACAGTGGGAGCAACGAATGAAGCT	TGGGCTCGGAGATGTGTATAAGAGACAGGCCTAACACTTGGCCACGAT	47	48	200	World/Country	TRUE	None
PVP01_1131100	PvP01_11_v1	1335874	1336023	PVP01_1131100	PVP01_1131100	CCGTTGCCACTATTCGGGAA	AAGGCGCAAACGAGAAGGTA	20	20	1335854	1336043	GCAGCGTCAGATGTGTATAAGAGACAGCCGTTGCCACTATTCGGGAA	TGGGCTCGGAGATGTGTATAAGAGACAGAAGGCGCAAACGAGAAGGTA	47	48	200	LAM/Country	FALSE	None
PVP01_1133200	PvP01_11_v1	1417478	1417664	PVP01_1133200	PVP01_1133200	GTCGAGTCTTCGCCATAGGG	CTTTTTGGTCGCCGCTCTTC	20	20	1417458	1417684	GCAGCGTCAGATGTGTATAAGAGACAGGTCGAGTCTTCGCCATAGGG	TGGGCTCGGAGATGTGTATAAGAGACAGCTTTTTGGTCGCCGCTCTTC	47	48	200	World/LAM	TRUE	None
PVP01_1136100	PvP01_11_v1	1548021	1548167	PVP01_1136100	PVP01_1136100	CTGTACCGCCTATCTGTGCC	GTATAGGGTGACTGGGGGGA	20	20	1548001	1548187	GCAGCGTCAGATGTGTATAAGAGACAGCTGTACCGCCTATCTGTGCC	TGGGCTCGGAGATGTGTATAAGAGACAGGTATAGGGTGACTGGGGGGA	47	48	100	World/LAM	FALSE	None
NUP637	PvP01_11_v1	1688393	1688563	PVP01_1139900	NUP637	GGCCTTCTTCTCCCCAAAGG	GGCCATGAAGAAGCTCACCA	20	20	1688373	1688583	GCAGCGTCAGATGTGTATAAGAGACAGGGCCTTCTTCTCCCCAAAGG	TGGGCTCGGAGATGTGTATAAGAGACAGGGCCATGAAGAAGCTCACCA	47	48	200	World/LAM/Country	TRUE	None
PVP01_1143300	PvP01_11_v1	1845910	1846038	PVP01_1143300	PVP01_1143300	AATGGAGTCGTTCCTCTCGC	GTGGCTCAAGTTCACTCCCA	20	20	1845890	1846058	GCAGCGTCAGATGTGTATAAGAGACAGAATGGAGTCGTTCCTCTCGC	TGGGCTCGGAGATGTGTATAAGAGACAGGTGGCTCAAGTTCACTCCCA	47	48	100	World	TRUE	None
PVP01_1144400	PvP01_11_v1	1880753	1880862	PVP01_1144400	PVP01_1144400	TCAGCTTTGACCGTACCACC	GGCAAACCAAAGGAGAAGAACC	20	22	1880733	1880884	GCAGCGTCAGATGTGTATAAGAGACAGTCAGCTTTGACCGTACCACC	TGGGCTCGGAGATGTGTATAAGAGACAGGGCAAACCAAAGGAGAAGAACC	47	50	200	World/LAM/Country	TRUE	None
PVP01_1144900	PvP01_11_v1	1913836	1914030	PVP01_1144900	PVP01_1144900	CACCATGGTGCAGTACTCGT	ATTACGCTGGAGATGGCCG	20	19	1913816	1914049	GCAGCGTCAGATGTGTATAAGAGACAGCACCATGGTGCAGTACTCGT	TGGGCTCGGAGATGTGTATAAGAGACAGATTACGCTGGAGATGGCCG	47	47	200	Country	TRUE	None
PVP01_1147300	PvP01_11_v1	2020045	2020178	PVP01_1147300	PVP01_1147300	CCACCATGGCCGATATGGAA	CACTCCTATTGCTACTTCTTTTCCG	20	25	2020025	2020203	GCAGCGTCAGATGTGTATAAGAGACAGCCACCATGGCCGATATGGAA	TGGGCTCGGAGATGTGTATAAGAGACAGCACTCCTATTGCTACTTCTTTTCCG	47	53	200	World/Country	TRUE	None
TRAG20	PvP01_12_v1	71396	71458	PVP01_1201800	TRAG20	GAACCCTCGACGCAGATCC	GCTTTTGAATTTTCTCTTCCGTGC	19	24	71377	71482	GCAGCGTCAGATGTGTATAAGAGACAGGAACCCTCGACGCAGATCC	TGGGCTCGGAGATGTGTATAAGAGACAGGCTTTTGAATTTTCTCTTCCGTGC	46	52	66.66	World/LAM	FALSE	None
pvk13	PvP01_12_v1	486622	486684	PVP01_1211100	pvk13	CCAGAAGCTCAGGGGCAG	TGGTACTGCTCCACGGAGT	18	19	486604	486703	GCAGCGTCAGATGTGTATAAGAGACAGCCAGAAGCTCAGGGGCAG	TGGGCTCGGAGATGTGTATAAGAGACAGTGGTACTGCTCCACGGAGT	45	47	100	DRS	TRUE	None
RAD5	PvP01_12_v1	493810	493953	PVP01_1211400	RAD5	CTCGGTTCGTTGGCTCATCT	AACGCGCTGAAGAAGAAGGA	20	20	493790	493973	GCAGCGTCAGATGTGTATAAGAGACAGCTCGGTTCGTTGGCTCATCT	TGGGCTCGGAGATGTGTATAAGAGACAGAACGCGCTGAAGAAGAAGGA	47	48	200	World	TRUE	None
TRAP	PvP01_12_v1	769627	769807	PVP01_1218700	TRAP	GGAATGAGGCCGTAGCTCTC	CAGAGGCTCAGGTTCCACAG	20	20	769607	769827	GCAGCGTCAGATGTGTATAAGAGACAGGGAATGAGGCCGTAGCTCTC	TGGGCTCGGAGATGTGTATAAGAGACAGCAGAGGCTCAGGTTCCACAG	47	48	100	World/LAM	TRUE	None
PVP01_1226900	PvP01_12_v1	1063965	1064089	PVP01_1226900	PVP01_1226900	ATTGTTCATACAAATGGTTAGTCCCTT	AAAGGAAGACGTGGCGACTG	27	20	1063938	1064109	GCAGCGTCAGATGTGTATAAGAGACAGATTGTTCATACAAATGGTTAGTCCCTT	TGGGCTCGGAGATGTGTATAAGAGACAGAAAGGAAGACGTGGCGACTG	54	48	100	World/LAM/Country	FALSE	None
PVP01_1233500	PvP01_12_v1	1347449	1347595	PVP01_1233500	PVP01_1233500	ATGTCCGTCCAGGTTCATCG	GGTCCCTCCCGTATGGTAAC	20	20	1347429	1347615	GCAGCGTCAGATGTGTATAAGAGACAGATGTCCGTCCAGGTTCATCG	TGGGCTCGGAGATGTGTATAAGAGACAGGGTCCCTCCCGTATGGTAAC	47	48	200	LAM/Country	TRUE	None
HDA1	PvP01_12_v1	1383057	1383127	PVP01_1234600	HDA1	CCTGAGGTTGTTACTCCGCA	AGCGCCCTTGAAATTTGCTT	20	20	1383037	1383147	GCAGCGTCAGATGTGTATAAGAGACAGCCTGAGGTTGTTACTCCGCA	TGGGCTCGGAGATGTGTATAAGAGACAGAGCGCCCTTGAAATTTGCTT	47	48	66.66	World/LAM	FALSE	None
ATG12	PvP01_12_v1	1461303	1461446	PVP01_1236800	ATG12	TTCTCAACGAGGAGGCGAAC	GGGGGAGAAGTAGAACGCAC	20	20	1461283	1461466	GCAGCGTCAGATGTGTATAAGAGACAGTTCTCAACGAGGAGGCGAAC	TGGGCTCGGAGATGTGTATAAGAGACAGGGGGGAGAAGTAGAACGCAC	47	48	200	World/LAM	TRUE	None
ApiAP2_1	PvP01_12_v1	1619832	1620028	PVP01_1240400	ApiAP2	TATGCAAGACCAGGGAGGGA	CCCCCTGCCTGCATAACATT	20	20	1619812	1620048	GCAGCGTCAGATGTGTATAAGAGACAGTATGCAAGACCAGGGAGGGA	TGGGCTCGGAGATGTGTATAAGAGACAGCCCCCTGCCTGCATAACATT	47	48	200	LAM/Country	TRUE	Inconsistent INDEL pattern between AmpSeq and WGS
RON11	PvP01_12_v1	1755452	1755594	PVP01_1242900	RON11	CTACGTGCCTGTATTGCCCA	GAAGAGGAAGATGCACACGC	20	20	1755432	1755614	GCAGCGTCAGATGTGTATAAGAGACAGCTACGTGCCTGTATTGCCCA	TGGGCTCGGAGATGTGTATAAGAGACAGGAAGAGGAAGATGCACACGC	47	48	66.66	World/LAM/Country	FALSE	None
GAPDH	PvP01_12_v1	1803435	1803607	PVP01_1244000	GAPDH	GAAGCGATCATGAGGGGGTC	TGGCAAGCAGAGCGATGTTA	20	20	1803415	1803627	GCAGCGTCAGATGTGTATAAGAGACAGGAAGCGATCATGAGGGGGTC	TGGGCTCGGAGATGTGTATAAGAGACAGTGGCAAGCAGAGCGATGTTA	47	48	300	World/LAM/Country	FALSE	None
FCP	PvP01_12_v1	1915707	1915809	PVP01_1246800	FCP	ACGAATGGATAATGCCTTCCGA	AGGGAAAAGGAACAAAAAACAGAACT	22	26	1915685	1915835	GCAGCGTCAGATGTGTATAAGAGACAGACGAATGGATAATGCCTTCCGA	TGGGCTCGGAGATGTGTATAAGAGACAGAGGGAAAAGGAACAAAAAACAGAACT	49	54	200	LAM/Country	TRUE	None
FER2_1	PvP01_12_v1	2103576	2103723	PVP01_1251300	FER2	GCTTTACAAAAATCCGCTACCAAAA	AGGGTTCGCCATGTAGCTATT	25	21	2103551	2103744	GCAGCGTCAGATGTGTATAAGAGACAGGCTTTACAAAAATCCGCTACCAAAA	TGGGCTCGGAGATGTGTATAAGAGACAGAGGGTTCGCCATGTAGCTATT	52	49	200	Country	TRUE	None
FER2_2	PvP01_12_v1	2104201	2104272	PVP01_1251300	FER2	TTGTGAGACCCACTTCGTCC	CCACCCACATTTCTAGAATGCC	20	22	2104181	2104294	GCAGCGTCAGATGTGTATAAGAGACAGTTGTGAGACCCACTTCGTCC	TGGGCTCGGAGATGTGTATAAGAGACAGCCACCCACATTTCTAGAATGCC	47	50	200	World/LAM	TRUE	None
RON2	PvP01_12_v1	2249084	2249226	PVP01_1255000	RON2	TGCCCTGTTTTTAGCATGCG	ACGGAGGAAGTCGACACCTA	20	20	2249064	2249246	GCAGCGTCAGATGTGTATAAGAGACAGTGCCCTGTTTTTAGCATGCG	TGGGCTCGGAGATGTGTATAAGAGACAGACGGAGGAAGTCGACACCTA	47	48	100	LAM	FALSE	None
PVP01_1256600	PvP01_12_v1	2329939	2330067	PVP01_1256600	PVP01_1256600	AAAGAAAGTGAGGCGAATTCGTT	GTTTATCCTTCTCCGCCCCC	23	20	2329916	2330087	GCAGCGTCAGATGTGTATAAGAGACAGAAAGAAAGTGAGGCGAATTCGTT	TGGGCTCGGAGATGTGTATAAGAGACAGGTTTATCCTTCTCCGCCCCC	50	48	100	World/LAM/Country	TRUE	None
pvmdr2_1	PvP01_12_v1	2442388	2442475	PVP01_1259100	pvmdr2	GAAGTGGAAGCGGAAGTGGA	GTACGTCAGCTTGTCCTCCA	20	20	2442368	2442495	GCAGCGTCAGATGTGTATAAGAGACAGGAAGTGGAAGCGGAAGTGGA	TGGGCTCGGAGATGTGTATAAGAGACAGGTACGTCAGCTTGTCCTCCA	47	48	200	DRS	FALSE	None
pvmdr2_3	PvP01_12_v1	2442875	2443046	PVP01_1259100	pvmdr2	GAAGAACGCAGGTGGGATCA	TCCACTTGGTAATTTTTATGGTAGCA	20	26	2442855	2443072	GCAGCGTCAGATGTGTATAAGAGACAGGAAGAACGCAGGTGGGATCA	TGGGCTCGGAGATGTGTATAAGAGACAGTCCACTTGGTAATTTTTATGGTAGCA	47	54	300	DRS	TRUE	None
pvmdr2_5	PvP01_12_v1	2444006	2444059	PVP01_1259100	pvmdr2	ACAAAGGATCGCCATAGCCA	AAGAGAAATTCCGTTTTTGAGTCCA	20	25	2443986	2444084	GCAGCGTCAGATGTGTATAAGAGACAGACAAAGGATCGCCATAGCCA	TGGGCTCGGAGATGTGTATAAGAGACAGAAGAGAAATTCCGTTTTTGAGTCCA	47	53	200	DRS	TRUE	None
pvmdr2_6	PvP01_12_v1	2444707	2444769	PVP01_1259100	pvmdr2	AGCAGCTCCGCCAATCTG	TTTTGGTTGCTGGGGCTGAA	18	20	2444689	2444789	GCAGCGTCAGATGTGTATAAGAGACAGAGCAGCTCCGCCAATCTG	TGGGCTCGGAGATGTGTATAAGAGACAGTTTTGGTTGCTGGGGCTGAA	45	48	200	DRS	TRUE	None
PVP01_1261200	PvP01_12_v1	2525250	2525405	PVP01_1261200	PVP01_1261200	CCGGAATGTAGGCTCCTTCA	CCCCCTCCTCATTGTGATTCA	20	21	2525230	2525426	GCAGCGTCAGATGTGTATAAGAGACAGCCGGAATGTAGGCTCCTTCA	TGGGCTCGGAGATGTGTATAAGAGACAGCCCCCTCCTCATTGTGATTCA	47	49	200	World	TRUE	None
PVP01_1261400	PvP01_12_v1	2532944	2533063	PVP01_1261400	PVP01_1261400	GTTCGGAGTGGTACAGTGGG	CAGCACGTCTTTAACAGGCC	20	20	2532924	2533083	GCAGCGTCAGATGTGTATAAGAGACAGGTTCGGAGTGGTACAGTGGG	TGGGCTCGGAGATGTGTATAAGAGACAGCAGCACGTCTTTAACAGGCC	47	48	66.66	LAM	TRUE	None
CLK1	PvP01_12_v1	2543228	2543341	PVP01_1261600	CLK1	GAAAAGGAGAAAGGCCCCCA	AGCACTCGTTCCCGTTTCTT	20	20	2543208	2543361	GCAGCGTCAGATGTGTATAAGAGACAGGAAAAGGAGAAAGGCCCCCA	TGGGCTCGGAGATGTGTATAAGAGACAGAGCACTCGTTCCCGTTTCTT	47	48	66.66	LAM/Country	TRUE	None
NCS2	PvP01_12_v1	2744852	2744973	PVP01_1266000	NCS2	TTTTCGCCGTTTCGAGGAGA	TCATGTTTGCGGCTGTGTTG	20	20	2744832	2744993	GCAGCGTCAGATGTGTATAAGAGACAGTTTTCGCCGTTTCGAGGAGA	TGGGCTCGGAGATGTGTATAAGAGACAGTCATGTTTGCGGCTGTGTTG	47	48	100	World	FALSE	None
PVP01_1270000	PvP01_12_v1	2944087	2944228	PVP01_1270000	PVP01_1270000	CTTGTGGAGGAACAAAATGCGA	CCCTCTTCACGCACCATTTG	22	20	2944065	2944248	GCAGCGTCAGATGTGTATAAGAGACAGCTTGTGGAGGAACAAAATGCGA	TGGGCTCGGAGATGTGTATAAGAGACAGCCCTCTTCACGCACCATTTG	49	48	100	Country	FALSE	None
PVP01_1301600_1	PvP01_13_v1	65827	65960	PVP01_1301600	PVP01_1301600	ATGAAGCCCTTGCACATCCA	AGGTAGTACAGCTCGTCCATGA	20	22	65807	65982	GCAGCGTCAGATGTGTATAAGAGACAGATGAAGCCCTTGCACATCCA	TGGGCTCGGAGATGTGTATAAGAGACAGAGGTAGTACAGCTCGTCCATGA	47	50	300	World/Country	TRUE	None
PVP01_1301600_2	PvP01_13_v1	81273	81411	PVP01_1301600	PVP01_1301600	ACATGGACACACCCGATTCG	ACAGATTATCTTCCGGCCGTT	20	21	81253	81432	GCAGCGTCAGATGTGTATAAGAGACAGACATGGACACACCCGATTCG	TGGGCTCGGAGATGTGTATAAGAGACAGACAGATTATCTTCCGGCCGTT	47	49	200	LAM	TRUE	None
G37	PvP01_13_v1	156324	156474	PVP01_1303600	G37	ATCGAGTACGCCTTGTCCAC	AGCTTCCTGTCCCGGATAGT	20	20	156304	156494	GCAGCGTCAGATGTGTATAAGAGACAGATCGAGTACGCCTTGTCCAC	TGGGCTCGGAGATGTGTATAAGAGACAGAGCTTCCTGTCCCGGATAGT	47	48	100	LAM/Country	TRUE	None
PVP01_1308100	PvP01_13_v1	378871	379079	PVP01_1308100	PVP01_1308100	TCCTCTGGGTGCCCTTGATA	GTTTTACGCACGCCACTGTT	20	20	378851	379099	GCAGCGTCAGATGTGTATAAGAGACAGTCCTCTGGGTGCCCTTGATA	TGGGCTCGGAGATGTGTATAAGAGACAGGTTTTACGCACGCCACTGTT	47	48	100	World/LAM	FALSE	None
CIA1	PvP01_13_v1	396303	396467	PVP01_1308500	CIA1	GAATTTCCTCGCGTCGGTTG	TATGTGCCGGAGCGACTTTT	20	20	396283	396487	GCAGCGTCAGATGTGTATAAGAGACAGGAATTTCCTCGCGTCGGTTG	TGGGCTCGGAGATGTGTATAAGAGACAGTATGTGCCGGAGCGACTTTT	47	48	200	LAM	TRUE	None
PIGM	PvP01_13_v1	467455	467575	PVP01_1310100	PIGM	CTTGGGGCATACGGTCTTGT	GGCAGTTTGTGTTGGTCACC	20	20	467435	467595	GCAGCGTCAGATGTGTATAAGAGACAGCTTGGGGCATACGGTCTTGT	TGGGCTCGGAGATGTGTATAAGAGACAGGGCAGTTTGTGTTGGTCACC	47	48	200	LAM/Country	TRUE	None
PVP01_1311000	PvP01_13_v1	513915	514054	PVP01_1311000	PVP01_1311000	CATCACCTTGGACGTCGAGT	CGCAAGACCAAGTGTAGGGT	20	20	513895	514074	GCAGCGTCAGATGTGTATAAGAGACAGCATCACCTTGGACGTCGAGT	TGGGCTCGGAGATGTGTATAAGAGACAGCGCAAGACCAAGTGTAGGGT	47	48	300	World	TRUE	None
PKG	PvP01_13_v1	584241	584414	PVP01_1312900	PKG	AAGAAGATTCAGGGCAGGGC	GGAAGGTTAACTGCCCCGTT	20	20	584221	584434	GCAGCGTCAGATGTGTATAAGAGACAGAAGAAGATTCAGGGCAGGGC	TGGGCTCGGAGATGTGTATAAGAGACAGGGAAGGTTAACTGCCCCGTT	47	48	200	LAM/Country	TRUE	None
PVP01_1315600	PvP01_13_v1	717432	717610	PVP01_1315600	PVP01_1315600	TGCCACTCACATACGCGTAA	TCCTTAAGTACCTTGGCGCG	20	20	717412	717630	GCAGCGTCAGATGTGTATAAGAGACAGTGCCACTCACATACGCGTAA	TGGGCTCGGAGATGTGTATAAGAGACAGTCCTTAAGTACCTTGGCGCG	47	48	300	Country	TRUE	None
PVP01_1316900	PvP01_13_v1	791557	791682	PVP01_1316900	PVP01_1316900	TGAACTCGGTTAGCGAAGGG	CTGTTCACCCCCCTTTGGAG	20	20	791537	791702	GCAGCGTCAGATGTGTATAAGAGACAGTGAACTCGGTTAGCGAAGGG	TGGGCTCGGAGATGTGTATAAGAGACAGCTGTTCACCCCCCTTTGGAG	47	48	100	World/LAM	FALSE	None
LRR5	PvP01_13_v1	802184	802337	PVP01_1317100	LRR5	TGTACCTTATGCACACGTTCAGA	GCGAAACATGATGCTGCGAA	23	20	802161	802357	GCAGCGTCAGATGTGTATAAGAGACAGTGTACCTTATGCACACGTTCAGA	TGGGCTCGGAGATGTGTATAAGAGACAGGCGAAACATGATGCTGCGAA	50	48	300	World/LAM	TRUE	None
PVP01_1320900	PvP01_13_v1	943970	944129	PVP01_1320900	PVP01_1320900	GCAGAACAAGTTGAAGCCCC	ATGGGAACGGAAGGCTGAAG	20	20	943950	944149	GCAGCGTCAGATGTGTATAAGAGACAGGCAGAACAAGTTGAAGCCCC	TGGGCTCGGAGATGTGTATAAGAGACAGATGGGAACGGAAGGCTGAAG	47	48	200	LAM/Country	TRUE	None
PVP01_1323700	PvP01_13_v1	1062752	1062923	PVP01_1323700	PVP01_1323700	GGGAGGTACGTCGCTCATTG	GTCCTCTCCCGGAAGTACCT	20	20	1062732	1062943	GCAGCGTCAGATGTGTATAAGAGACAGGGGAGGTACGTCGCTCATTG	TGGGCTCGGAGATGTGTATAAGAGACAGGTCCTCTCCCGGAAGTACCT	47	48	200	World/LAM	TRUE	None
P113	PvP01_13_v1	1197722	1197893	PVP01_1328200	P113	AACGTCGTAGCTACCCTCCT	GGCAATGTGACCACAGCAAA	20	20	1197702	1197913	GCAGCGTCAGATGTGTATAAGAGACAGAACGTCGTAGCTACCCTCCT	TGGGCTCGGAGATGTGTATAAGAGACAGGGCAATGTGACCACAGCAAA	47	48	100	World/LAM/Country	FALSE	None
PVP01_1329500	PvP01_13_v1	1247223	1247376	PVP01_1329500	PVP01_1329500	GCTACAGGAAAGGGACACCC	GCTTGCTGCTGTGGTTTACC	20	20	1247203	1247396	GCAGCGTCAGATGTGTATAAGAGACAGGCTACAGGAAAGGGACACCC	TGGGCTCGGAGATGTGTATAAGAGACAGGCTTGCTGCTGTGGTTTACC	47	48	200	Country	TRUE	None
MCA3	PvP01_13_v1	1409372	1409553	PVP01_1332700	MCA3	AGGCGAACATTCAGCCAAGA	TTCCGTGGTTGCCTTGCTC	20	19	1409352	1409572	GCAGCGTCAGATGTGTATAAGAGACAGAGGCGAACATTCAGCCAAGA	TGGGCTCGGAGATGTGTATAAGAGACAGTTCCGTGGTTGCCTTGCTC	47	47	200	LAM/Country	FALSE	None
PVP01_1335200	PvP01_13_v1	1526240	1526430	PVP01_1335200	PVP01_1335200	GCATCGGTTGATTGCGTCTC	TTCCAACGTACCAGCGTGTC	20	20	1526220	1526450	GCAGCGTCAGATGTGTATAAGAGACAGGCATCGGTTGATTGCGTCTC	TGGGCTCGGAGATGTGTATAAGAGACAGTTCCAACGTACCAGCGTGTC	47	48	100	World	FALSE	None
PVP01_1339900	PvP01_13_v1	1740874	1741078	PVP01_1339900	PVP01_1339900	ACATCGTCCTTGCTGATGAAGT	AGCAGACAGACGCACCAAAT	22	20	1740852	1741098	GCAGCGTCAGATGTGTATAAGAGACAGACATCGTCCTTGCTGATGAAGT	TGGGCTCGGAGATGTGTATAAGAGACAGAGCAGACAGACGCACCAAAT	49	48	200	LAM/Country	TRUE	None
ApiAP2_G2	PvP01_13_v1	1797133	1797239	PVP01_1340800	ApiAP2_G2	GCAAAGTTCCTGGGGAGTGT	TGTGTTCTGCTCATCGCTGT	20	20	1797113	1797259	GCAGCGTCAGATGTGTATAAGAGACAGGCAAAGTTCCTGGGGAGTGT	TGGGCTCGGAGATGTGTATAAGAGACAGTGTGTTCTGCTCATCGCTGT	47	48	100	World	FALSE	None
PVP01_1344700	PvP01_13_v1	1956891	1957008	PVP01_1344700	PVP01_1344700	TTTTAAGGCCAAGTGTGCGC	GATGGCCCCGAATGAGCATA	20	20	1956871	1957028	GCAGCGTCAGATGTGTATAAGAGACAGTTTTAAGGCCAAGTGTGCGC	TGGGCTCGGAGATGTGTATAAGAGACAGGATGGCCCCGAATGAGCATA	47	48	66.66	LAM	TRUE	None
PVP01_1345500	PvP01_13_v1	1981350	1981488	PVP01_1345500	PVP01_1345500	CCAACGGGGGTAGCAAATCT	TGGAAGATTTGCCCCATCGG	20	20	1981330	1981508	GCAGCGTCAGATGTGTATAAGAGACAGCCAACGGGGGTAGCAAATCT	TGGGCTCGGAGATGTGTATAAGAGACAGTGGAAGATTTGCCCCATCGG	47	48	100	LAM/Country	TRUE	None
RBP2a_1	PvP01_14_v1	116240	116399	PVP01_1402400	RBP2a	AGACATTACTGCAAACTTTTGGCA	GGTGGCCAATTCTTCTATCAGC	24	22	116216	116421	GCAGCGTCAGATGTGTATAAGAGACAGAGACATTACTGCAAACTTTTGGCA	TGGGCTCGGAGATGTGTATAAGAGACAGGGTGGCCAATTCTTCTATCAGC	51	50	300	Country	TRUE	None
RBP2a_2	PvP01_14_v1	120026	120157	PVP01_1402400	RBP2a	AGCGAATGACTCCTCAGCAA	TCTGGTCGCTTCCTGAACAT	20	20	120006	120177	GCAGCGTCAGATGTGTATAAGAGACAGAGCGAATGACTCCTCAGCAA	TGGGCTCGGAGATGTGTATAAGAGACAGTCTGGTCGCTTCCTGAACAT	47	48	300	LAM	TRUE	None
PVP01_1403000	PvP01_14_v1	142036	142226	PVP01_1403000	PVP01_1403000	TCTGGCTGCCACAGAATCAA	GAAATTGCAGCGCAGGGAAC	20	20	142016	142246	GCAGCGTCAGATGTGTATAAGAGACAGTCTGGCTGCCACAGAATCAA	TGGGCTCGGAGATGTGTATAAGAGACAGGAAATTGCAGCGCAGGGAAC	47	48	200	World/LAM	TRUE	None
CAPH	PvP01_14_v1	250173	250331	PVP01_1404900	CAPH	CCCTGCTCGCCATCTTCTAA	GCAGTGACGCAATGGTGAAG	20	20	250153	250351	GCAGCGTCAGATGTGTATAAGAGACAGCCCTGCTCGCCATCTTCTAA	TGGGCTCGGAGATGTGTATAAGAGACAGGCAGTGACGCAATGGTGAAG	47	48	200	LAM/Country	TRUE	None
GCN1	PvP01_14_v1	304185	304375	PVP01_1406200	GCN1	GAAGGCTTCTTCCAACTCTTTGT	GCCACCAAAAAGAAGGGCAA	23	20	304162	304395	GCAGCGTCAGATGTGTATAAGAGACAGGAAGGCTTCTTCCAACTCTTTGT	TGGGCTCGGAGATGTGTATAAGAGACAGGCCACCAAAAAGAAGGGCAA	50	48	300	Country	TRUE	None
PVP01_1406900	PvP01_14_v1	332425	332555	PVP01_1406900	PVP01_1406900	CAATCGGCTTGGAACACCCA	CCCTTGTTTTCTACTTTGTTTTCCCT	20	26	332405	332581	GCAGCGTCAGATGTGTATAAGAGACAGCAATCGGCTTGGAACACCCA	TGGGCTCGGAGATGTGTATAAGAGACAGCCCTTGTTTTCTACTTTGTTTTCCCT	47	54	200	World	TRUE	None
PVP01_1413100_1	PvP01_14_v1	577181	577359	PVP01_1413100	PVP01_1413100	TGTTTCCCATTTCTTGCTCCAAA	CGGGAGAATTAGGCCACTGT	23	20	577158	577379	GCAGCGTCAGATGTGTATAAGAGACAGTGTTTCCCATTTCTTGCTCCAAA	TGGGCTCGGAGATGTGTATAAGAGACAGCGGGAGAATTAGGCCACTGT	50	48	300	World/Country	TRUE	None
PVP01_1413100_2	PvP01_14_v1	577671	577819	PVP01_1413100	PVP01_1413100	CGGCGACCCCCCATTTATTA	TGTGCAGCTCTGTGTGCTAA	20	20	577651	577839	GCAGCGTCAGATGTGTATAAGAGACAGCGGCGACCCCCCATTTATTA	TGGGCTCGGAGATGTGTATAAGAGACAGTGTGCAGCTCTGTGTGCTAA	47	48	200	LAM	TRUE	None
TERT	PvP01_14_v1	675576	675704	PVP01_1415100	TERT	TCCTCAATTGGAAACAGGGGT	AATGTCCCAAACTTTCAAGCTGT	21	23	675555	675727	GCAGCGTCAGATGTGTATAAGAGACAGTCCTCAATTGGAAACAGGGGT	TGGGCTCGGAGATGTGTATAAGAGACAGAATGTCCCAAACTTTCAAGCTGT	48	51	200	World/LAM	TRUE	None
PVP01_1415900	PvP01_14_v1	703070	703178	PVP01_1415900	PVP01_1415900	TGGCCCTCTCACACATTCTG	GCAAGAGGGAAATCACAGAGC	20	21	703050	703199	GCAGCGTCAGATGTGTATAAGAGACAGTGGCCCTCTCACACATTCTG	TGGGCTCGGAGATGTGTATAAGAGACAGGCAAGAGGGAAATCACAGAGC	47	49	200	World/Country	TRUE	None
PVP01_1418900	PvP01_14_v1	823481	823581	PVP01_1418900	PVP01_1418900	TGGAGGTGGCATTTTCAGTGA	CTGGTGGTCGTATTTGGGCT	21	20	823460	823601	GCAGCGTCAGATGTGTATAAGAGACAGTGGAGGTGGCATTTTCAGTGA	TGGGCTCGGAGATGTGTATAAGAGACAGCTGGTGGTCGTATTTGGGCT	48	48	100	World	FALSE	None
PVP01_1421800	PvP01_14_v1	943199	943339	PVP01_1421800	PVP01_1421800	CAGCTGCACCATAACCAGGA	GTTCGCAGTTTTTCCTGGGG	20	20	943179	943359	GCAGCGTCAGATGTGTATAAGAGACAGCAGCTGCACCATAACCAGGA	TGGGCTCGGAGATGTGTATAAGAGACAGGTTCGCAGTTTTTCCTGGGG	47	48	200	Country	TRUE	Inconsistent INDEL pattern between AmpSeq and WGS
PVP01_1423300	PvP01_14_v1	1027251	1027317	PVP01_1423300	PVP01_1423300	TCGGTCGGACTCACTTTTCG	GGCCTCTTCCTCCACCTCTA	20	20	1027231	1027337	GCAGCGTCAGATGTGTATAAGAGACAGTCGGTCGGACTCACTTTTCG	TGGGCTCGGAGATGTGTATAAGAGACAGGGCCTCTTCCTCCACCTCTA	47	48	100	World	FALSE	None
PVP01_1427600	PvP01_14_v1	1177024	1177211	PVP01_1427600	PVP01_1427600	ACGCCAGTGTTAAGAGCTCC	AATGTCAATACATATGTTTCCGTCCA	20	26	1177004	1177237	GCAGCGTCAGATGTGTATAAGAGACAGACGCCAGTGTTAAGAGCTCC	TGGGCTCGGAGATGTGTATAAGAGACAGAATGTCAATACATATGTTTCCGTCCA	47	54	200	LAM/Country	TRUE	None
pvdhps_1	PvP01_14_v1	1270111	1270194	PVP01_1429500	pvdhps	TTGTGATGGGTCTCCGTTGG	GAATGGGGAGGCCAAACTGA	20	20	1270091	1270214	GCAGCGTCAGATGTGTATAAGAGACAGTTGTGATGGGTCTCCGTTGG	TGGGCTCGGAGATGTGTATAAGAGACAGGAATGGGGAGGCCAAACTGA	47	48	100	DRS	TRUE	None
pvdhps_2	PvP01_14_v1	1270887	1270944	PVP01_1429500	pvdhps	CCAAATCCCGTTCAGTGACG	CGAAATGGCAAGTGATGGGG	20	20	1270867	1270964	GCAGCGTCAGATGTGTATAAGAGACAGCCAAATCCCGTTCAGTGACG	TGGGCTCGGAGATGTGTATAAGAGACAGCGAAATGGCAAGTGATGGGG	47	48	100	DRS	TRUE	None
pvdhps_4	PvP01_14_v1	1272166	1272221	PVP01_1429500	pvdhps	CCCCCTAAAGTGTCCCCTCC	ACGAATGACAAAAAGAACTGCGT	20	23	1272146	1272244	GCAGCGTCAGATGTGTATAAGAGACAGCCCCCTAAAGTGTCCCCTCC	TGGGCTCGGAGATGTGTATAAGAGACAGACGAATGACAAAAAGAACTGCGT	47	51	200	DRS	TRUE	None
PVP01_1430700	PvP01_14_v1	1342657	1342809	PVP01_1430700	PVP01_1430700	CGGGTCCGATTCCCTTTCAT	CGTCATCAAAGTAGGCTTCCG	20	21	1342637	1342830	GCAGCGTCAGATGTGTATAAGAGACAGCGGGTCCGATTCCCTTTCAT	TGGGCTCGGAGATGTGTATAAGAGACAGCGTCATCAAAGTAGGCTTCCG	47	49	300	World/Country	TRUE	None
PIGO	PvP01_14_v1	1432507	1432678	PVP01_1432900	PIGO	TCCCTCATGTGTACATCCCTCA	AGTATCCCGGCGTGAAACTG	22	20	1432485	1432698	GCAGCGTCAGATGTGTATAAGAGACAGTCCCTCATGTGTACATCCCTCA	TGGGCTCGGAGATGTGTATAAGAGACAGAGTATCCCGGCGTGAAACTG	49	48	200	Country	TRUE	None
PVP01_1434400	PvP01_14_v1	1466400	1466496	PVP01_1434400	PVP01_1434400	GCGGACGAAGCAATAAAGGG	CTGCAATTGTGGGCCCAATC	20	20	1466380	1466516	GCAGCGTCAGATGTGTATAAGAGACAGGCGGACGAAGCAATAAAGGG	TGGGCTCGGAGATGTGTATAAGAGACAGCTGCAATTGTGGGCCCAATC	47	48	100	LAM	FALSE	None
FRM2	PvP01_14_v1	1600057	1600197	PVP01_1437800	FRM2	CAGCGAGACGAGGCTAAGAG	TTTGGTACTCGCGTTGGGTT	20	20	1600037	1600217	GCAGCGTCAGATGTGTATAAGAGACAGCAGCGAGACGAGGCTAAGAG	TGGGCTCGGAGATGTGTATAAGAGACAGTTTGGTACTCGCGTTGGGTT	47	48	200	World	TRUE	ObsHet Outliers
PVP01_1438700	PvP01_14_v1	1641012	1641142	PVP01_1438700	PVP01_1438700	CGAGCTGTTCAACATTAGGACC	CTATGTCATTTGCGGTGCCG	22	20	1640990	1641162	GCAGCGTCAGATGTGTATAAGAGACAGCGAGCTGTTCAACATTAGGACC	TGGGCTCGGAGATGTGTATAAGAGACAGCTATGTCATTTGCGGTGCCG	49	48	300	World/LAM/Country	TRUE	None
PVP01_1443400	PvP01_14_v1	1887614	1887719	PVP01_1443400	PVP01_1443400	TGCTAATGCCATCGATCAGTCT	TGTGTGTGGTGCAATGCATG	22	20	1887592	1887739	GCAGCGTCAGATGTGTATAAGAGACAGTGCTAATGCCATCGATCAGTCT	TGGGCTCGGAGATGTGTATAAGAGACAGTGTGTGTGGTGCAATGCATG	49	48	300	World/LAM/Country	TRUE	None
PVP01_1444400	PvP01_14_v1	1923315	1923426	PVP01_1444400	PVP01_1444400	GTAGTTGCCCCCCTTCGTC	GGTGTACTGCAAGAGGGACC	19	20	1923296	1923446	GCAGCGTCAGATGTGTATAAGAGACAGGTAGTTGCCCCCCTTCGTC	TGGGCTCGGAGATGTGTATAAGAGACAGGGTGTACTGCAAGAGGGACC	46	48	66.66	World/LAM/Country	TRUE	None
PVP01_1445500	PvP01_14_v1	1969841	1969951	PVP01_1445500	PVP01_1445500	GGGCACAATGGAGAGGAACA	TGGACGAGGGGAGGTTACTC	20	20	1969821	1969971	GCAGCGTCAGATGTGTATAAGAGACAGGGGCACAATGGAGAGGAACA	TGGGCTCGGAGATGTGTATAAGAGACAGTGGACGAGGGGAGGTTACTC	47	48	200	LAM/Country	TRUE	None
pvmrp2_1	PvP01_14_v1	2057576	2057690	PVP01_1447300	pvmrp2	TGCGTCGAAGAACACATCCA	CCCTCTTCCTCATATTTGTGGCA	20	23	2057556	2057713	GCAGCGTCAGATGTGTATAAGAGACAGTGCGTCGAAGAACACATCCA	TGGGCTCGGAGATGTGTATAAGAGACAGCCCTCTTCCTCATATTTGTGGCA	47	51	300	DRS	TRUE	None
pvmrp2_2	PvP01_14_v1	2057843	2057947	PVP01_1447300	pvmrp2	GTTTGACGTTCCTTGCACGG	GGAAGATGCCGCGATAGAGT	20	20	2057823	2057967	GCAGCGTCAGATGTGTATAAGAGACAGGTTTGACGTTCCTTGCACGG	TGGGCTCGGAGATGTGTATAAGAGACAGGGAAGATGCCGCGATAGAGT	47	48	200	DRS	TRUE	None
CG2_related	PvP01_14_v1	2206636	2206830	PVP01_1450700	CG2_related	ACTACGTAATTGCACCGCCA	GGAGAAAGAGACTGGGCTCC	20	20	2206616	2206850	GCAGCGTCAGATGTGTATAAGAGACAGACTACGTAATTGCACCGCCA	TGGGCTCGGAGATGTGTATAAGAGACAGGGAGAAAGAGACTGGGCTCC	47	48	300	World/LAM/Country	TRUE	None
PWP1	PvP01_14_v1	2422649	2422773	PVP01_1455700	PWP1	CAATTTGATGTGCAGCGGCT	AGCGTTTTGTCCGATGAGGT	20	20	2422629	2422793	GCAGCGTCAGATGTGTATAAGAGACAGCAATTTGATGTGCAGCGGCT	TGGGCTCGGAGATGTGTATAAGAGACAGAGCGTTTTGTCCGATGAGGT	47	48	200	World	TRUE	None
ApiAP2_2	PvP01_14_v1	2495103	2495245	PVP01_1457300	ApiAP2	GCAAGGAGGAGCAACTCGAA	TTCTGCTGACCGTTCTGCTG	20	20	2495083	2495265	GCAGCGTCAGATGTGTATAAGAGACAGGCAAGGAGGAGCAACTCGAA	TGGGCTCGGAGATGTGTATAAGAGACAGTTCTGCTGACCGTTCTGCTG	47	48	100	Country	TRUE	Inconsistent INDEL pattern between AmpSeq and WGS
PVP01_1463400	PvP01_14_v1	2731334	2731503	PVP01_1463400	PVP01_1463400	AATCCTACCTGCTGAGCTGC	TCCTTTCGTTGCTGACCTCC	20	20	2731314	2731523	GCAGCGTCAGATGTGTATAAGAGACAGAATCCTACCTGCTGAGCTGC	TGGGCTCGGAGATGTGTATAAGAGACAGTCCTTTCGTTGCTGACCTCC	47	48	100	World/LAM	TRUE	None
PVP01_1464400	PvP01_14_v1	2759672	2759860	PVP01_1464400	PVP01_1464400	TTACCGTCAACATGGGCAGT	GCGCACGATCTCAAGTTGTG	20	20	2759652	2759880	GCAGCGTCAGATGTGTATAAGAGACAGTTACCGTCAACATGGGCAGT	TGGGCTCGGAGATGTGTATAAGAGACAGGCGCACGATCTCAAGTTGTG	47	48	200	World/LAM/Country	TRUE	None
PVP01_1465800	PvP01_14_v1	2808160	2808325	PVP01_1465800	PVP01_1465800	AAGCGACATCCATCGGAAGG	CCCTTTGTTGTCTCCCAGCT	20	20	2808140	2808345	GCAGCGTCAGATGTGTATAAGAGACAGAAGCGACATCCATCGGAAGG	TGGGCTCGGAGATGTGTATAAGAGACAGCCCTTTGTTGTCTCCCAGCT	47	48	300	World	TRUE	Inconsistent INDEL pattern between AmpSeq and WGS
PVP01_1467900	PvP01_14_v1	2894719	2894847	PVP01_1467900	PVP01_1467900	GCCAAGGTGAAGTTGAAGCG	TCGTGCTTTCCCTCTTCACC	20	20	2894699	2894867	GCAGCGTCAGATGTGTATAAGAGACAGGCCAAGGTGAAGTTGAAGCG	TGGGCTCGGAGATGTGTATAAGAGACAGTCGTGCTTTCCCTCTTCACC	47	48	200	LAM	TRUE	None
DRS1	PvP01_14_v1	2917024	2917161	PVP01_1468600	DRS1	TGTGGAGGAATAGACGTAAAGCA	CCTCCTTAAACCCCAGCTCC	23	20	2917001	2917181	GCAGCGTCAGATGTGTATAAGAGACAGTGTGGAGGAATAGACGTAAAGCA	TGGGCTCGGAGATGTGTATAAGAGACAGCCTCCTTAAACCCCAGCTCC	50	48	200	LAM/Country	TRUE	None
PVP01_MIT00200_500	PvP01_MIT_v1	149	298	PVP01_MIT00200_500	PVP01_MIT00200_500	GCCGTTAGCAAGACATGATAGG	TTAGCCAGGAAGTCAGCGTC	22	20	127	318	GCAGCGTCAGATGTGTATAAGAGACAGGCCGTTAGCAAGACATGATAGG	TGGGCTCGGAGATGTGTATAAGAGACAGTTAGCCAGGAAGTCAGCGTC	49	48	200	World	FALSE	None

## Sheet: Dictionary
Column name	Description
amplicon_name	Comon name of the amplicon used in the article
chromosome	Chromosome in the reference genome of the P. vivax strain PvP01 where the amplicon is located
start	Nucleotide position where the inner region of the amplicon starts in the chromosome. The inner region is the amplicon sequence with including the forward primer
end	Nucleotide position where the inner region of the amplicon ends in the chromosome. The inner region is the amplicon sequence with including the reverse primer
gene_id	Gene ID of the gene that is targeted by the amplicon
gene_name	Common gene name of the gene that is targeted by the amplicon, if the gene does not have a common gene names, then the Gene ID is used.
forward	Sequence of the forward primer without including the adapter
reverse	Sequence of the reverse primer without including the adapter
forward_length	Length of the forward primer without including the adapter
reverse_length	Length of the reverse primer without including the adapter
start_with_forward	Nucleotide position where the total sequence of amplicon starts in the chromosome. The total sequence means the amplicon sequence including the forward primer
end_with_reverse	Nucleotide position where the total sequence of amplicon ends in the chromosome. The total sequence means the amplicon sequence including the reverse primer
full_forward	Nucleotide sequence of the forward primer including the adapter
full_reverse	Nucleotide sequence of the reverse primer including the adapter
full_forward_length	Length of the forward primer including the adapter
full_reverse_length	Length of the reverse primer including the adapter
concentration_in_PCR1	Primer concentration in nano molars (nM) used in multiplex PCR 1
use_case_set	Use case application for the amplicon. Differentiation across world regions (World), differentiation across countries within Latin america (LAM), and differentiation at subnational level within Latin America (Country)
high_sensitivity_set	Flag indicating if the primer had high sensitivity in the Limit of detection assay.
comments	Extra comments about the performance of the amplicon in the validation steps

## Sheet: i5_i7 unique index combinations
Plate	Well	i5Barcode	i7Barcode
Plate 1	A01	CGTAGAACAG	ATAAGCGGAG
Plate 1	B01	TACCTAAGTG	CAGCAGGTCA
Plate 1	C01	AGCATCGTGC	AGGTAACAAC
Plate 1	D01	GACCTGTTAA	TCTCACCAGG
Plate 1	E01	CCTACGGACA	TCCAACTGAA
Plate 1	F01	AGGCATAATG	GAACCGCATT
Plate 1	G01	ACATTACTCG	TCGCGACACT
Plate 1	H01	CATACCGCTG	TGGAGATCGA
Plate 1	A02	TGCAAGTAGC	CCAGACCGAT
Plate 1	B02	CTTCAATAGC	CCACAGCCTT
Plate 1	C02	CGGATGCTGA	ACCGAATAGA
Plate 1	D02	ATCCGATCTT	TTACTTCGTG
Plate 1	E02	ACACGAACAA	GCCAGCTATC
Plate 1	F02	CTCAGTCCGT	CTTACGAACT
Plate 1	G02	TATGACGGTG	CAAGACTCAA
Plate 1	H02	GCAACTGTGA	CTAACCTCAA
Plate 1	A03	CGCTTACAAT	GACCTACTAT
Plate 1	B03	AGAGAGACCG	ACGAGACGTC
Plate 1	C03	GCAACACGGA	ACTCCGAAGC
Plate 1	D03	TCACTTCGCA	AATCTGCAGT
Plate 1	E03	GAACACTATC	CGCCAAGGTA
Plate 1	F03	TGCGTGAGCA	CGAGCGTAGT
Plate 1	G03	CAGACGATGA	AGCAATTCAC
Plate 1	H03	CGCTTGGTTC	GACTCATCCA
Plate 1	A04	AGATGCGACG	CCTAAGCTGA
Plate 1	B04	AACGCCATTC	GAGATGAGAG
Plate 1	C04	ACAATTGGTC	ACTTCCGGCA
Plate 1	D04	GTCACAGACA	AAGCGCTTAG
Plate 1	E04	GCCAATGTTC	AACAACACAG
Plate 1	F04	TAGTGTTACG	AGACTAGATG
Plate 1	G04	TTGGAAGTAC	CCTCTATAGA
Plate 1	H04	AAGACGCTAA	TACGCTACTT
Plate 1	A05	AGACGGTCAA	CGCACTGGTA
Plate 1	B05	GAGAAGCCGT	AACTCTCTAC
Plate 1	C05	TGCTGAACGC	CTCCGCCATA
Plate 1	D05	CTTCCTAGGC	TGACACGATT
Plate 1	E05	CTTGGTTCGT	GCAATCTGCT
Plate 1	F05	GACTTGCGTG	CTCTATTGAG
Plate 1	G05	ATAACAAGCG	ATGACAGCAC
Plate 1	H05	TTAGACCACA	AACGAAGATC
Plate 1	A06	CGTAGACGTG	CCTCCTGTGA
Plate 1	B06	TCACTGGACT	TAGGCGAATG
Plate 1	C06	CTCTCGATAA	AGAACTAACG
Plate 1	D06	TATGCAACTC	CCGATAGTAG
Plate 1	E06	ATGCTAGTGT	GTGTCTACAG
Plate 1	F06	AACGTGAACG	GCCAACAGAC
Plate 1	G06	TAACGCAGTC	CCTCGTTGGA
Plate 1	H06	CCATAAGCCA	AATAGGTAGG
Plate 1	A07	TAGCCTAGCG	CCAGTCGTCA
Plate 1	B07	CGGTAGAGTT	CGGAACACAA
Plate 1	C07	CGGAACCAGT	ATGCTTACTG
Plate 1	D07	TGCTGTCTTA	TTCCTTGAGG
Plate 1	E07	ACACTGGTCG	TAGAAGATCG
Plate 1	F07	GACACACCAA	CTCACCAGTT
Plate 1	G07	GACGCTATAC	ATGATCAACG
Plate 1	H07	CCTGGATTGG	TAGGAAGCGG
Plate 1	A08	TCCAGCTCAT	CGGCATATAC
Plate 1	B08	GTAGAAGCAT	CGGAGACTAT
Plate 1	C08	ATCTTGCGGC	GCGATGGAAG
Plate 1	D08	TCTCGGAGTT	TTACACACGG
Plate 1	E08	CCGCGATTAG	CGAGATTAGA
Plate 1	F08	TTGTGTCTGC	CAAGGATCGA
Plate 1	G08	GATCTATTGG	AAGAGCTCGC
Plate 1	H08	CCGATATGTC	ACAGAGGCGT
Plate 1	A09	ACACAATGGT	GCGAAGTAGG
Plate 1	B09	CCACGACTTC	AGGACGGACA
Plate 1	C09	CGACTCACTA	CCTATGTGTA
Plate 1	D09	CCTAACTCAT	TTACACCAAC
Plate 1	E09	TTCGATGACG	CCTGGAATTA
Plate 1	F09	GCCGGTAAGT	TAGGTTCAAG
Plate 1	G09	GAAGGAGAGC	AAGACTCTCG
Plate 1	H09	CGTGGTCACT	GAAGATCGAC
Plate 1	A10	CTAACAGCCG	TTGGATTGTC
Plate 1	B10	ACTCCGACTG	AATTGGCACA
Plate 1	C10	TATTAGCAGC	TCAATACGTG
Plate 1	D10	GCTGGCCAAT	TTACGGACGC
Plate 1	E10	GACATTCAAG	CCAATGTTGA
Plate 1	F10	ATGGTGGTGC	GCCGTGAACA
Plate 1	G10	CTACGTGGTA	AGGAGACCAC
Plate 1	H10	CTCGTAGGTC	AACGCGACTG
Plate 1	A11	CTTATTCGGA	TCAATCTAGC
Plate 1	B11	AGCTATAGAG	GCGGAGTCAA
Plate 1	C11	CTGGCATCCA	GATGCTAGAA
Plate 1	D11	CCTAGCAATT	ACGATGGTTA
Plate 1	E11	CCTCCTCTTG	AGAGCAGTAT
Plate 1	F11	GAACTCAATG	AGTACAACTG
Plate 1	G11	TGAACAACTC	GTACGCATCG
Plate 1	H11	CACGGAATTG	ACTTCCGTTC
Plate 1	A12	GACGGTAACA	CCACCTGCTT
Plate 1	B12	CTCCTGAATG	ACGCAACACA
Plate 1	C12	GCAGACTTCA	ATCCTAGAAC
Plate 1	D12	CCTTAAGCAG	CTTACTCTCT
Plate 1	E12	TTCATGGTGC	CTACAAGTTC
Plate 1	F12	CGGACGGAAT	AACCTGATCT
Plate 1	G12	TCTCTAGCGC	CCAACTGTAT
Plate 1	H12	ATCGCTTCGT	CCAGTATTCT
Plate 2	A01	ACCATACAGA	ATTCGCACTA
Plate 2	B01	ACAGCCGGAA	CTGTATGCCA
Plate 2	C01	GATCTGGTTA	TCTGACTATG
Plate 2	D01	CTAACGCTGC	TGTGACGTAT
Plate 2	E01	AGTACCTTCT	AGAAGATTGG
Plate 2	F01	TAGGAGGTTC	GCGCCATATA
Plate 2	G01	TGTCGCGTTC	CACTCGCATA
Plate 2	H01	CCTATAATGC	AAGGTCAATG
Plate 2	A02	AACCAGGAGA	CCATCACGTG
Plate 2	B02	ATGCCATGCT	ACCAGGAATT
Plate 2	C02	TGAGATCTGT	CATATGGTGC
Plate 2	D02	GAGTTCGAAC	TCGACCAGCA
Plate 2	E02	CGGTGCACTT	AATGGACGCG
Plate 2	F02	CGGTGTTGGA	TGGAAGCACA
Plate 2	G02	CGGTTGAACG	CTCTATACTG
Plate 2	H02	CCGGATAAGA	ATAGCCGGTT
Plate 2	A03	AGAATGGAGG	GTTCTCATCA
Plate 2	B03	GTAACATCTG	TGCTTCCAAG
Plate 2	C03	GCCAATTGCA	CCTACTCTGC
Plate 2	D03	CTAGAGCATT	TCGCTGAGAG
Plate 2	E03	CGGATGAGCA	TAGGTCCAGA
Plate 2	F03	CGTCAATTGA	TAACCTGAAC
Plate 2	G03	TCTTGCGTCT	GATAGGTGAA
Plate 2	H03	AGCCAGTGAA	TTGTGAGAAG
Plate 2	A04	AAGGTTACGG	CGGATCATTA
Plate 2	B04	CCAATCAAGT	CTCTCTCTAG
Plate 2	C04	TCCATCTTCA	AAGGCTCCAT
Plate 2	D04	ATGGCGTACG	GATAGATCAG
Plate 2	E04	TTCGACGCAG	GCAGAAGTCT
Plate 2	F04	TCTAGACAGG	CCACTCAACG
Plate 2	G04	TCATCCGTGA	GCGAAGAATT
Plate 2	H04	GTCTTCCATT	TCTACAGCTA
Plate 2	A05	GTCACCTTAT	CAACCATGAT
Plate 2	B05	CTACGTTCCA	CGCACATTAC
Plate 2	C05	GAACCACAGG	ATCTAACCTG
Plate 2	D05	CCGTACGAAT	GCGACAATAT
Plate 2	E05	GCCGTTATGC	ATAGAGTTCG
Plate 2	F05	AAGCAGGCTC	GCATTCCTTC
Plate 2	G05	TCTACTGAAC	AATCGTGCGG
Plate 2	H05	ATTCGAATGC	TACCTAGACT
Plate 2	A06	TAAGGCCGGT	CAGACTGCAG
Plate 2	B06	TGCTATGCAG	GTTAGTGCCT
Plate 2	C06	ACGCTGTAGG	CGCAATAAGA
Plate 2	D06	GATTCGTGAG	GTAATACTCG
Plate 2	E06	ACCGCTAGCA	GATTCTTAGC
Plate 2	F06	AGACTCGTCT	TGTGATCGCG
Plate 2	G06	TCTGCTTCCA	ATCGAGAGAC
Plate 2	H06	TATAACCGGT	CAACCATACA
Plate 2	A07	AGACAGTGGC	GTAGGCCGTT
Plate 2	B07	TGTTGTGACT	CGGATTGATC
Plate 2	C07	ATGGACAACA	ACTGGCAAGA
Plate 2	D07	TTCAGTATCG	ACAAGAACCT
Plate 2	E07	AAGAATTCCG	ACTTAGATCG
Plate 2	F07	GACAGTGCTT	GATCAACAAG
Plate 2	G07	ATCTACGGTC	ACCTTCGGAC
Plate 2	H07	ACGTCCTTGC	AAGAGTACGA
Plate 2	A08	CTACGCAGAC	CACGAGAAGT
Plate 2	B08	CTTACGAGTA	TTCTACCGGC
Plate 2	C08	CCTCACAGAT	GTGAGAGTAT
Plate 2	D08	CCAACAGATT	TGACAAGAGG
Plate 2	E08	ACACGCAAGT	TGTTCGCTCT
Plate 2	F08	GCGCACATCT	AGGTATTCGG
Plate 2	G08	CGCGGATTGA	CACGTAAGAG
Plate 2	H08	ATGACAGTTG	AGGCTGGAGA
Plate 2	A09	TCGTTCGTAA	TAAGCCACGC
Plate 2	B09	AACCAGAGTC	TCAATCAGAG
Plate 2	C09	CTAAGCTAAC	AACATAAGGC
Plate 2	D09	TGAAGTCTCG	TTGCAATGCG
Plate 2	E09	GATCTGAACA	AACCGGCCTT
Plate 2	F09	GATGTGAAGT	CATTGAGCTA
Plate 2	G09	CTTACCGACG	CTTCGGAATC
Plate 2	H09	TCAGCAGAGG	AACCACACTA
Plate 2	A10	CACAGGACTC	TGGACAATAG
Plate 2	B10	CGATCAGAAG	TCACACGGAT
Plate 2	C10	TGACGTGGTT	AGGATACGGT
Plate 2	D10	TCCTGCATAA	GCTACAGGTC
Plate 2	E10	GCTAACGGCA	GTCGACTCCT
Plate 2	F10	TAGAGGCTTA	CTCATCATCT
Plate 2	G10	CATAATCCGG	CGAGTTCGCA
Plate 2	H10	ATAGCACCTA	TCCTACGTGC
Plate 2	A11	CCGCGTCATT	CTTGCGAAGA
Plate 2	B11	ATTCCAAGAC	AACGACATCT
Plate 2	C11	AGTAGAGTGT	GCGAGATGGA
Plate 2	D11	TCCTTGTCGG	GTCATCGCGT
Plate 2	E11	GTCAACACCA	AGTGGTAGCA
Plate 2	F11	ACGTAGCTCA	TATCCAGTTC
Plate 2	G11	CACTAATCAG	TTCGTTCACA
Plate 2	H11	TATGGTAGGA	AGAACCGGAC
Plate 2	A12	ACCGCTTCAA	CTCATTCTGC
Plate 2	B12	ACACTGCGAT	AACAGTGACT
Plate 2	C12	AACCGAGATT	CCACTTGGAT
Plate 2	D12	CCAGGAACCA	GCATAGCCAA
Plate 2	E12	CAACTGACTG	ACGTGCATCG
Plate 2	F12	TACACGAAGA	GCGATGCAGA
Plate 2	G12	ACCGTACACT	AGAACCTACA
Plate 2	H12	CCACAATTGC	ATGGTGTATC
Plate 3	A01	CGGTCTCTGT	CTCAGAATTC
Plate 3	B01	CAACTGGCCT	TATGATGCAG
Plate 3	C01	AATTCCACGT	AGAGGCACGA
Plate 3	D01	AGCGACAGGT	TTAAGTGCGT
Plate 3	E01	GAGTAACCTT	TCGGAGACCT
Plate 3	F01	GACATAGAAC	TCCAGCGAAG
Plate 3	G01	ATCTAGAGCG	GTACTAAGAG
Plate 3	H01	GTTGGCACCA	GTCTTCTCGA
Plate 3	A02	GTTCTCACGG	AGGTCTATGG
Plate 3	B02	AGATCGGATA	ACCTCATTGA
Plate 3	C02	CATCGGAAGA	CGTGGCAGAA
Plate 3	D02	CACTATCGTC	CAACAGGTAG
Plate 3	E02	ACGGCTAGAG	TGATTCCACA
Plate 3	F02	ACAAGATCAG	AAGGTACCGT
Plate 3	G02	CTACCGCGTT	ACGACAATGA
Plate 3	H02	GCATATACCG	CGTGATTGGT
Plate 3	A03	GCAAGAGATG	CCAACCGTTC
Plate 3	B03	TAGCGTGAAT	TGTCTTCATC
Plate 3	C03	AGCGCGATAG	AGCACAGCAT
Plate 3	D03	CGTAGGTCTG	CGGAGATACG
Plate 3	E03	ATCAACATCG	CTGGACCATC
Plate 3	F03	CGTCTAGGTT	AAGCGGTGAA
Plate 3	G03	TCCTACAGCG	ATAGCTCTAG
Plate 3	H03	CCAGTGACGA	GACCATCTAC
Plate 3	A04	AATTGACCAC	TAGGCCTCCT
Plate 3	B04	TGCCTATCGC	AGCACCTATT
Plate 3	C04	GAAGCGGTCA	GTTGGAATCT
Plate 3	D04	GACAGTCCAC	CTGCAGATCG
Plate 3	E04	CCAAGCACAA	CCACATCATA
Plate 3	F04	CCGTACAGTC	ACAACGAATC
Plate 3	G04	CTAAGCGTCA	CTTCTCAGAG
Plate 3	H04	CTGTTAGGAT	GACATAACCT
Plate 3	A05	GACCGACATC	GCCTTAACGA
Plate 3	B05	AGAGGAGCAG	ATGAGGCTGC
Plate 3	C05	AGCTACTGAC	ACGGAGAGGT
Plate 3	D05	AGGTCGATAA	CGACGTACAC
Plate 3	E05	CTTCCTACAA	ACTGTCGACG
Plate 3	F05	AGCGTAGCAA	CAAGAGGCTT
Plate 3	G05	CCGATGACGT	TGCTCATTCA
Plate 3	H05	TGTATAGGCT	CTTGGTATCA
Plate 3	A06	CCATCCGAGT	AGCGTGACCT
Plate 3	B06	ACAGAGCTGG	CTAGCAGTTA
Plate 3	C06	TAACGACGTT	AATAGCCATC
Plate 3	D06	AAGCACGACA	TCGAGCGTTA
Plate 3	E06	CGCCACAGAA	CAGCACTACG
Plate 3	F06	GTGCAGCTAC	ATTCTTGCCT
Plate 3	G06	CTCCGAACAA	GTAGATCCGG
Plate 3	H06	TATCCAACGA	AATGGACCTT
Plate 3	A07	CTAACTGGTT	GCACTTACAA
Plate 3	B07	AAGATACAGC	GCGGTTGATA
Plate 3	C07	CCTCCATTAT	GAAGGAGCCT
Plate 3	D07	ATAGCGCAGC	AATACGAGGT
Plate 3	E07	AACACGCCAC	TGCTCGTGAG
Plate 3	F07	AGCTGAACTA	AGCATGTAAC
Plate 3	G07	TTCCTAGCCG	TGCTCCTAAC
Plate 3	H07	ACCTTCCGGT	TAGCCTCATG
Plate 3	A08	TTACTAGGCA	ACACCGCTTA
Plate 3	B08	CCATCCAGAC	TCGGACAACG
Plate 3	C08	GTCTGAGCTC	TTCAACAAGC
Plate 3	D08	CGCTACACTC	ACCGACTGCT
Plate 3	E08	ACAAGAGTTC	AGGTATGAGA
Plate 3	F08	GATAGCCGAG	TTGCGCCAAG
Plate 3	G08	CCGCAGTATC	CTAACTCCGA
Plate 3	H08	ATCACGGCTA	CGATGATAGC
Plate 3	A09	ATAACGCTCA	AGATCGCTCG
Plate 3	B09	TTGGCAACCG	GTTGCCTGAC
Plate 3	C09	TGCAAGACAG	ATGTAGACCT
Plate 3	D09	TTAGAATCGG	GCGATGACTA
Plate 3	E09	GAACGGACTA	TGTGCGCATC
Plate 3	F09	TAATATCCGC	CAGGACCAAT
Plate 3	G09	CCTGTCACCA	CGGAAGATGG
Plate 3	H09	GCATTCAGCG	TCCGCGAGTA
Plate 3	A10	ATTAACCAGC	AATACACGGA
Plate 3	B10	CACTATTCCA	GTACCATGTC
Plate 3	C10	CACGCAGTAA	ATGTTAGACG
Plate 3	D10	TGGATTGTAG	TCGTCCGCAT
Plate 3	E10	CACAGACGTA	TTCAGAACAG
Plate 3	F10	ATCTTCCACA	TCTAGGCATA
Plate 3	G10	AGTAAGCGGT	TGAGATCAAG
Plate 3	H10	AACGGATCGC	GATCACGGTT
Plate 3	A11	GACGAGACCT	CCATTCTGTA
Plate 3	B11	AGAACCGCTA	AGTGGACTGG
Plate 3	C11	TTGTCTGTAG	GTTCTACGAA
Plate 3	D11	CGCTCGTGTT	CTAAGATCCT
Plate 3	E11	TTCGCAATTC	CCGGCACTAT
Plate 3	F11	ACAACCAGTA	TCCTGGAACA
Plate 3	G11	GATCATTCCT	TACAGAGCAA
Plate 3	H11	CTCATTAACG	TTGGCAGATG
Plate 3	A12	CTTGAATTCG	GTAATGCGGC
Plate 3	B12	CCGTGTTCTC	CGTCAGTACG
Plate 3	C12	ACTATGGACT	ACATCATCCT
Plate 3	D12	ATGGTATGGT	ACTGTGAGGC
Plate 3	E12	AACAAGACCA	ATTCCACACT
Plate 3	F12	CATTCTCATC	AGTTAGCTGG
Plate 3	G12	TGCACTAGGC	TTGGCCATAC
Plate 3	H12	TGACCTGCTG	TGCCACTGTA
Plate 4	A01	AGCACAATGC	ATACCTGTGA
Plate 4	B01	ACCAAGGTCT	AACACAGCCG
Plate 4	C01	CCTATTCAGT	TCAGCACCGT
Plate 4	D01	GTTAAGGACG	ACTGTCAATC
Plate 4	E01	CTACCTGACA	AATGTGGCGT
Plate 4	F01	AGACCGGTTC	TACTAGAGGA
Plate 4	G01	GCACGACTAA	CGATGAGACT
Plate 4	H01	ACACGCCTAG	TCGCTTAAGC
Plate 4	A02	GTGTACACTA	GACAATAGAG
Plate 4	B02	CGTTGTAGTT	AACGACGCAT
Plate 4	C02	TCGCACTCCA	TCAGATTCAC
Plate 4	D02	CCTGATTACG	ATCACCGAAT
Plate 4	E02	CTAGTCGACT	CTATAGCGAG
Plate 4	F02	AATCGGAGCT	GTCGTCTTAC
Plate 4	G02	CGTCGCTTCA	AGGACTGAAC
Plate 4	H02	AACTCCGATC	TGTGAGCGAA
Plate 4	A03	CAGCATTCAA	CTAGTCAGAA
Plate 4	B03	AGGTCAGCGA	AAGACAGCTT
Plate 4	C03	AGGTTACCTT	AGACGGCATC
Plate 4	D03	CAGGTAGCAT	TTGGCCAGTT
Plate 4	E03	TGAAGGACGA	GACGAACGTA
Plate 4	F03	GATACTTGTG	AGACCTAGCT
Plate 4	G03	AGCCTTATTC	GATGAAGGAT
Plate 4	H03	ACAGGACTTG	ACTGGTGTCG
Plate 4	A04	AGGTCACTAG	TATCGCGACA
Plate 4	B04	GAACTCTCAG	ATGGAGACGG
Plate 4	C04	CATCTGTCCA	CCACTGTGAC
Plate 4	D04	ACACCTGGCA	AGAATCCTTC
Plate 4	E04	CGGTGAAGTC	CAGAACGTGG
Plate 4	F04	CCATGTCGGT	CCAAGACACT
Plate 4	G04	AATGACTGGT	GAGCTTATGA
Plate 4	H04	CCAACTTAAC	TCGGTCTTGC
Plate 4	A05	CTTAGTCCAA	AACAACCTCA
Plate 4	B05	GCTACTTGAA	TATGGTGATG
Plate 4	C05	CCAACTCTTA	AGAGACTTAC
Plate 4	D05	GTGGACGTGA	GAGCATCCAT
Plate 4	E05	AGGCGATGGT	CGGAACGAAG
Plate 4	F05	AGATCAACAC	AGATCTTCCA
Plate 4	G05	GATGAAGACG	ACCAGACGGT
Plate 4	H05	ACGTAGGATA	GCTGCCGATA
Plate 4	A06	TAAGGAGTTG	TCACCGTCAC
Plate 4	B06	GTTCATCGAG	GTTATTAGGC
Plate 4	C06	TGCGGACACA	TATCGTTGTG
Plate 4	D06	ATGCTACTCA	CAGCCTTGAG
Plate 4	E06	ACGCGTTCAC	CGTAGATCGC
Plate 4	F06	GCAAGTATTG	GAGAGCTAAC
Plate 4	G06	TACGGTATTC	GAATGTCCAA
Plate 4	H06	TGAATCGCGT	TGTGAAGCTA
Plate 4	A07	AGCCAAGGAC	GCGCTTCTAC
Plate 4	B07	TATCTCGCTA	GCATACTCTA
Plate 4	C07	TCCTGGATTC	TTGGTGCATT
Plate 4	D07	GAGACAAGGA	TCACCAGGAC
Plate 4	E07	GAGTTAGAGA	AATCTCAGGC
Plate 4	F07	AGGCATTACT	GTAAGCACAG
Plate 4	G07	CCGGCCATTA	GCAGTCTTAT
Plate 4	H07	GATAGTCTGG	AGAGGAATCG
Plate 4	A08	CCGTTGATAC	ACTTGACTAG
Plate 4	B08	AACCAACCAA	TTCAGGTCGT
Plate 4	C08	GTGCAGTAAT	CGCTTAAGTA
Plate 4	D08	ATACTGAGTG	TTATCTGTGC
Plate 4	E08	TTCTGTTCTG	GAGCTCCACA
Plate 4	F08	TAAGTGCCAG	TAATCTACGG
Plate 4	G08	ATTGGAACAC	CCTCCAGAAG
Plate 4	H08	GCTGGAAGGA	AACCGCATGC
Plate 4	A09	TCGTCAGTGC	AAGCTAGCTG
Plate 4	B09	CGATAACCAA	TCAGTAGCAG
Plate 4	C09	GATATACCTC	AGAGACAATG
Plate 4	D09	ACAGCGATCG	CTCACTTGGC
Plate 4	E09	CTGTTCTTCG	GCAACCGAAC
Plate 4	F09	CACCAATAGT	ACGCTCATAA
Plate 4	G09	TCACAGCTGC	AAGTTAGGAC
Plate 4	H09	TGATCTCGGT	GTACACTAGT
Plate 4	A10	TTCAACGTCT	AGAAGGAACA
Plate 4	B10	AGGCTAGGAT	CACCGGTCTA
Plate 4	C10	CACAAGCTAT	TCCTAGTATC
Plate 4	D10	AACGCGTATA	AGACCACACG
Plate 4	E10	ACGACAGCCA	TTGGCCGAAT
Plate 4	F10	CGTACACAAC	CATTCTCTGG
Plate 4	G10	AAGCAGATGT	TCTCTTAGGT
Plate 4	H10	TGAACCACAA	GATTACTCAC
Plate 4	A11	CGCTAATCTT	AATCCTCGAA
Plate 4	B11	AGAGGTTACA	CAGAAGTTAG
Plate 4	C11	ATACAGGTGT	GTCGGTTCAC
Plate 4	D11	ACATACCTTG	ACCAGCATCT
Plate 4	E11	ACGATCTCGG	TGTTGGTGTC
Plate 4	F11	TGCGATGAGT	CCAGGTGAAC
Plate 4	G11	CCAGCTATAA	GCCTCACTAG
Plate 4	H11	TGGCATCTGG	AAGACGTATG
Plate 4	A12	GTCTTATCAG	AGTGAAGCGC
Plate 4	B12	CTTCAGCATA	AACCGAAGGA
Plate 4	C12	ACGTCTATCT	TAAGCGCGTG
Plate 4	D12	CGTTCCTACT	ACAGAACAGT
Plate 4	E12	TATTCAGCGT	CATAGAGTAG
Plate 4	F12	ATGACCACTA	CTGGCACAAG
Plate 4	G12	CGTGGAGTTG	ACGGAGAATC
Plate 4	H12	CGTACGTAAG	GTAAGTCGCG
Plate 5	A01	TCTAATCGCA	AAGTACTCGA
Plate 5	B01	AGAGTACGCT	AGCGGTATAA
Plate 5	C01	GTGCTGAACT	ACAGCCTGTC
Plate 5	D01	CGTAACATAG	GAATAGTGCT
Plate 5	E01	TTAGGTGAAG	CGCTTCACAG
Plate 5	F01	AAGCTAATGG	AGAACGATCT
Plate 5	G01	TAAGCTGTAG	ATCAGTCCTA
Plate 5	H01	AGATAACGTG	CCTAATACGT
Plate 5	A02	CAATACCTTC	TAGCTAACGT
Plate 5	B02	ACTTCGTCAA	ACCAGGTCAC
Plate 5	C02	AACACCTAAC	CGAGCACACA
Plate 5	D02	AACAGAGGAT	GTTGGACATA
Plate 5	E02	ATGACTGCCG	TGCTAATGGA
Plate 5	F02	ACGCCGAGAT	CATGTGTGAA
Plate 5	G02	AGACAAGTCG	GCCAATAATG
Plate 5	H02	GTCATCAGTA	GCGCGTTCTT
Plate 5	A03	GCAGTACACG	AATCACCTCT
Plate 5	B03	CTTAGTTGCA	GTCGTAGACT
Plate 5	C03	GAACCGTACG	TCCTCTTGCT
Plate 5	D03	TAAGCACTGA	GTCTCCGAGA
Plate 5	E03	TGCGGCTCAA	ACAATACCGT
Plate 5	F03	CTACGACAAT	ACGAGGTACT
Plate 5	G03	TAACTCGTGG	GCATAGTTAG
Plate 5	H03	TGCTCCACGA	AAGCTGAGCA
Plate 5	A04	CCATAGATCT	ATAACAGGTC
Plate 5	B04	AGCTGAGAAT	CAGATTACCT
Plate 5	C04	ATCAGGATCA	GACAGCTGTA
Plate 5	D04	CTGGTCGTTC	GACTACCATC
Plate 5	E04	TGCTGCAGTC	AATGTAACCG
Plate 5	F04	CAGCTACAGT	ATACCGTAGT
Plate 5	G04	GATTATCTGC	TACCATTGGT
Plate 5	H04	GCCAACATTA	ACCGTCTATA
Plate 5	A05	CGGAGGTATC	TCTTCGTGTA
Plate 5	B05	TCTTAGGCCT	CACTGTGATA
Plate 5	C05	AAGCTTCGAG	AGGTTGCGAA
Plate 5	D05	AAGCGGATTA	ACTGTGCCTA
Plate 5	E05	ACTCGAAGGT	AGGAGTCACT
Plate 5	F05	CGAGTGAGGT	CCTCTATCTC
Plate 5	G05	AGGTGTCCTC	CCGACCAATG
Plate 5	H05	CTATGAGATG	CTGTCGCCAA
Plate 5	A06	GATGTGGCTG	TATCCTTCGC
Plate 5	B06	CACATGCCAG	ACTAAGCATC
Plate 5	C06	TTGTACCAGG	TCAGTCGGCT
Plate 5	D06	AGGTGAACGG	TGGAGTAGAC
Plate 5	E06	GCTTATTGCT	GACCTTCCGA
Plate 5	F06	TGCCTTGGCT	CTCAATGACA
Plate 5	G06	GAAGCTTACT	TTGGTAGCCT
Plate 5	H06	AGGTGTAGGT	CTTCACGATG
Plate 5	A07	TACCTCCAGC	ATCGTAGCGT
Plate 5	B07	ATGCCTTGTC	AACATAGGTG
Plate 5	C07	ATGGCGCCTT	TGACAGTCAT
Plate 5	D07	CGTTGCTAGA	TGCCTCAGAG
Plate 5	E07	ACATCGGTCA	GAAGACATTC
Plate 5	F07	ATCCTCCGAC	CTACCAACTG
Plate 5	G07	CACTCGTAGC	AACAATACGC
Plate 5	H07	ACAATCACGA	CTGTGACAAC
Plate 5	A08	ATATGGCAGA	CCTAGAGATA
Plate 5	B08	CTTGAAGGTT	ACCTCCGCTA
Plate 5	C08	TTGACGTGAA	TAGTCATCCG
Plate 5	D08	TCTGTACGCG	CAAGCGCGAT
Plate 5	E08	ACAACGCCAA	CTGGACATAA
Plate 5	F08	TGAAGCTAGG	AGGTACGCAG
Plate 5	G08	CAAGCATTAC	CCGTGAACTG
Plate 5	H08	GATTATGAGG	ACAATGGCCA
Plate 5	A09	AGCCTAACAG	GACTCTAGTT
Plate 5	B09	AAGGTGAAGA	ACCGGTCAAG
Plate 5	C09	TGGAAGCTGT	GATAGAGGTA
Plate 5	D09	GACTCCACCT	GATAGGTTGC
Plate 5	E09	TCGAATCACT	AAGAGCACCT
Plate 5	F09	CAGTCACTTG	CAACATCGTT
Plate 5	G09	GAGAGGTATA	GTGATAGAGG
Plate 5	H09	GTAGTTCATC	AGGTTCACAC
Plate 5	A10	ACTCGATTCT	AGGTGAGAGC
Plate 5	B10	TGTTAACTGC	ACACACTTCG
Plate 5	C10	CGTCAACCTA	CCAGAGTCCA
Plate 5	D10	AACCACAGAT	CGGATGCAAG
Plate 5	E10	TTGGCTTGCA	CCGGTGAGAT
Plate 5	F10	AACGGATAAG	AGTTACGAGC
Plate 5	G10	CCGTATTAAG	GTGAGAATCG
Plate 5	H10	ATCCAACTCT	GACCACTCGA
Plate 5	A11	TTGTGGTATG	ACTCCGGATT
Plate 5	B11	GTCGAACGAG	GCCTCATGAC
Plate 5	C11	CCAAGATGTA	TTGAGGAGCT
Plate 5	D11	GCGGATGAAC	CGTATCAGTG
Plate 5	E11	AGTAGCCTAC	GCCTCCTGTT
Plate 5	F11	ATTGCAACGG	CGCTCTTATA
Plate 5	G11	AATGCATCGT	TCTGAGTCGA
Plate 5	H11	CCAGTAGCGT	CCTAAGAGTT
Plate 5	A12	TAACACCGGC	CAGTCAGCCT
Plate 5	B12	AGCTCATAGT	AGTCGCCATT
Plate 5	C12	ACTTATCCGG	GCTATGACCT
Plate 5	D12	CAGTACAGCA	AGGTTCTGGA
Plate 5	E12	TAACACGACG	CGAGAGTAAG
Plate 5	F12	CCAATTCCAC	GTCATTGATG
Plate 5	G12	ATAGTGAAGG	CACCGAATCA
Plate 5	H12	CTCTACGTTA	CTGCAGGAAG
Plate 6	A01	CTTACGTATC	GTCCAAGCTG
Plate 6	B01	TCTTAGTGAC	TAAGAAGGTC
Plate 6	C01	TACTTGTGGT	TTGGTACGTG
Plate 6	D01	AAGTATCACG	GTTCTGTAGT
Plate 6	E01	CGTGTACAGC	CCGCATACTA
Plate 6	F01	GCAAGATCTT	CTAACCGAGA
Plate 6	G01	ACACACCGGA	GCTGTGGAAT
Plate 6	H01	ACGAACACCG	AGACAGCGAG
Plate 6	A02	GCTTCACCGT	CGTATTACCA
Plate 6	B02	GACGCAAGGT	AACTCACTCA
Plate 6	C02	TGAAGACGTC	TACAGGATAG
Plate 6	D02	ATAGTACGAG	TGTCAGAGTA
Plate 6	E02	TCTTGCAGAT	AAGATCCGTC
Plate 6	F02	ATGATCTAGC	GCAGAGATAT
Plate 6	G02	GCGTGCTAGT	TCCATGGCAC
Plate 6	H02	GACGTCTAAG	GAGGATGCGA
Plate 6	A03	TCGTGATCAG	AATCTGCCTC
Plate 6	B03	CCTACTAGAG	ACGAAGGACG
Plate 6	C03	ACTGGCTAAC	ACTTGTCACT
Plate 6	D03	ACTTAACGCG	GCAGAGCGTT
Plate 6	E03	GAGACGGTTG	GTAGTACAGT
Plate 6	F03	ACAGATGTTG	TGCGTATGAA
Plate 6	G03	AAGAACACTC	CTCGCCTAAC
Plate 6	H03	CTTGATCCTA	GCATGCTGGA
Plate 6	A04	CATCGACCGA	CGAGCCAGAT
Plate 6	B04	ATCCTCGAGT	CCACGTACCT
Plate 6	C04	TTAGCCGATA	ACGAAGAGTA
Plate 6	D04	GAGACCTCTC	CAACTTGGCG
Plate 6	E04	GCAACTCCTG	ACGGAATACT
Plate 6	F04	CGTAACACTT	ATACGTGAGC
Plate 6	G04	ACGAACTTCT	CGGATTAAGT
Plate 6	H04	GTCCACTCTC	ACGCCAACTA
Plate 6	A05	TCACCTCTCG	GAAGAGAACG
Plate 6	B05	GAAGCCTAGC	AGACAGGCTG
Plate 6	C05	TAGCGGTTCG	CGCAGACCAA
Plate 6	D05	GAGGCAGTCT	ATGGACATTC
Plate 6	E05	ACAGTACATC	TACATCCGAG
Plate 6	F05	CAGCTCCTCT	CGTACCTGTT
Plate 6	G05	GAGTCGAGCA	TCTGCGGTAA
Plate 6	H05	TCCGAAGTGG	ATCGAATCCG
Plate 6	A06	CATGCACGCT	GAACACCTCG
Plate 6	B06	GTATGACTTC	ATCGGAGTGC
Plate 6	C06	GTCGTAAGAA	TGTTCACACG
Plate 6	D06	GTCAAGAACT	GCAATGCATT
Plate 6	E06	TCCGAACAGC	TATGCTGAGA
Plate 6	F06	CCGAATTGTG	CATTGCAACA
Plate 6	G06	GTGAAGGCTG	GAATAACGGT
Plate 6	H06	TGTGGCTCTG	GCCATATGTG
Plate 6	A07	TTGTCTCTCT	ACTGTAATGG
Plate 6	B07	CTACCGTTGA	GAGCAAGTAA
Plate 6	C07	TCCGGCTGTA	ACGAATAAGG
Plate 6	D07	TACGATGGAT	ACGCGTAATC
Plate 6	E07	TCCAATAGGA	TCATGAGGAG
Plate 6	F07	CGAGGTTGTC	GTGAATTGAC
Plate 6	G07	CCGATCTTAT	ACGAATGTCA
Plate 6	H07	GAAGCCTCCA	AATTCGGAGA
Plate 6	A08	CGTCCTCAGT	CGCGCTTAAG
Plate 6	B08	GAGTACTGTA	AATCTTGAGC
Plate 6	C08	CTCCTCGCAA	GTTGAGAGAG
Plate 6	D08	TGTACTCACT	TTGCACTTCT
Plate 6	E08	TAATAAGCCG	CACAATTACG
Plate 6	F08	CACATCAAGC	CCTAGGTCAA
Plate 6	G08	ATGGCTGGAC	TGAGTAGAGT
Plate 6	H08	TGTGAATTGG	TCGACATCTC
Plate 6	A09	CAGCATGAGC	GCGAATGCCT
Plate 6	B09	GTGGCACAGA	ACAATGTCGC
Plate 6	C09	CGTAAGAATG	CCATGTAGAG
Plate 6	D09	GCGAACCTAA	ACACGTGATT
Plate 6	E09	TAACCGCTAG	TGTGAGTGTT
Plate 6	F09	CATATGTGGT	CGAGAATTCA
Plate 6	G09	CAACCTCCAG	CCATGCCTCT
Plate 6	H09	TGCGTCATGG	TGCTGGTATA
Plate 6	A10	ATGCACGTAC	TTGAGAACGT
Plate 6	B10	CTTCCGTGAA	ACTTACCAAC
Plate 6	C10	CCGTATCACA	GTCCTCTACT
Plate 6	D10	ATTCACGTGA	TAACAGCGAT
Plate 6	E10	GCCGCAGATT	GTGCTTGTAT
Plate 6	F10	AACACAAGCT	TGGTAGATGC
Plate 6	G10	AGTGGATATC	AAGGCCGAAG
Plate 6	H10	TTCGTTGAAC	CATTCCTCCG
Plate 6	A11	TGTGGACCAC	CCACGCATAT
Plate 6	B11	GCCTAACACA	TAACTCCTTC
Plate 6	C11	CCGAGTCTCT	AAGAGTGGTC
Plate 6	D11	CGTTATGCGC	CTTGAGCCAG
Plate 6	E11	GCAATTAAGG	TACATACCAC
Plate 6	F11	TAGAATGCGC	AAGGAACATG
Plate 6	G11	GAACGAGCTG	GCACAAGGAA
Plate 6	H11	TCGAGTGTAT	TTCATCGCCA
Plate 6	A12	TTCCGCAACG	GAAGATTCTC
Plate 6	B12	CAGTAGACAC	TTCGCCTGAG
Plate 6	C12	CAAGTCGAAG	CTAGGTACTT
Plate 6	D12	ACACACAGTT	TGGAGCCGAT
Plate 6	E12	ACCGTATTCG	ATATCAGAGC
Plate 6	F12	ACCGGTACGA	AGCTTCCAGC
Plate 6	G12	AAGAGGTGTT	AGTAGTGTTG
Plate 6	H12	AGGCCTCTTC	ATCTGACGGA
Plate 7	A01	ACCAAGGCGA	GAAGTCACTA
Plate 7	B01	TGAACCGTCT	ACGCCACATT
Plate 7	C01	ATTCCGATCA	CAGCGGACAT
Plate 7	D01	AGTGTGCAGA	ACAATAGTGG
Plate 7	E01	TCACGACCAC	CGTTCTGCCA
Plate 7	F01	CTAGCAACCT	ATAGGCCACT
Plate 7	G01	ATATGTGTCG	GTGTGCCTGT
Plate 7	H01	GTGCTGTCAC	GCCTTGCAGT
Plate 7	A02	ATCGCCATGA	CTAGCAATAG
Plate 7	B02	AGCAGACATT	TCCGTTCCAC
Plate 7	C02	ATGTGTAAGC	TGAGACTCGC
Plate 7	D02	CCATCTGGAA	TTGGCCGTCA
Plate 7	E02	TCGCATACCG	GTCATTACGG
Plate 7	F02	GTAAGATGAG	ACGCTTAACG
Plate 7	G02	GTAACACCGT	AACAACCGAC
Plate 7	H02	CATACATGAC	ATCACATGGA
Plate 7	A03	AGAACAACCA	GCCTATCCAC
Plate 7	B03	ATAAGCGTGC	CCTTATGGTT
Plate 7	C03	ATGGTAACAG	GTCTCGCTCA
Plate 7	D03	AAGTGTGAAC	TCGCTTGCAC
Plate 7	E03	GTGTCGAATC	GCACCAGACT
Plate 7	F03	CTCACACTTA	ACACTTCAGT
Plate 7	G03	TCCTAATCTG	TAGTGTGCGG
Plate 7	H03	GCGTTCAAGA	ACCGACATTG
Plate 7	A04	GCAAGCCTAT	GTTCTAGACG
Plate 7	B04	TAGCGCCAGT	TAACGGCCTG
Plate 7	C04	AACAACAGGA	ACCATCGCCT
Plate 7	D04	CAGGTCGACA	ACACTGGAGC
Plate 7	E04	TAGATAGCTC	CACCGAGAGA
Plate 7	F04	CTCGTTGTCG	CAGTTGGAGG
Plate 7	G04	GTGAGACCGA	AGGTGAATCA
Plate 7	H04	GTGAACGACT	AAGTCCGCAC
Plate 7	A05	TGCCAGAGCT	TGCACAAGTA
Plate 7	B05	CTTCTTATGG	TTGACTAGAG
Plate 7	C05	CCAACTACCA	CTTCTATCGT
Plate 7	D05	ACAGGTAACG	AACGTTCCGC
Plate 7	E05	AATAGAACGG	ACTCCATCGA
Plate 7	F05	AGCGTTGTAG	ATCGTGAGTT
Plate 7	G05	CCTAGCCAGA	CAACCACTCG
Plate 7	H05	GATCTTCAGG	CAGATCACAG
Plate 7	A06	AGAGCTTGTT	CTACTCAAGA
Plate 7	B06	ATTCCTCCTA	ACAACCGTCG
Plate 7	C06	ACAGGTTCTT	GAGTGTAATG
Plate 7	D06	GTAATCACGC	CTGAAGGCGT
Plate 7	E06	CCTCGTAATA	TCACATGTAC
Plate 7	F06	CCTAAGGAAC	CGGTTCTATT
Plate 7	G06	ACTGCGTAGT	GTTCCTAGAT
Plate 7	H06	GTAACTGCAT	GATAGGCATT
Plate 7	A07	CGACTCGTTG	GTATGGCTAA
Plate 7	B07	GTCTAAGGCT	ACAATCCGGC
Plate 7	C07	TAGTCAGGAG	ACGTGTCTAA
Plate 7	D07	ACTGGAGACT	GATTCCGTCG
Plate 7	E07	TCGCGCTTAC	GACACAAGTC
Plate 7	F07	AGAACACAGC	CGGTCTTACG
Plate 7	G07	TCACATTGCT	CGATGGTCAG
Plate 7	H07	ACAGACACTA	TTGGCAAGAA
Plate 7	A08	GTTAGTCGTC	AGACGCCGAT
Plate 7	B08	GTCAGTAGGT	TTAGAGCGTA
Plate 7	C08	TACGATAAGC	TAGCTTCCGG
Plate 7	D08	CGGCTACTTC	CAAGAATTGG
Plate 7	E08	GTCCTAATGC	TACTCGCCGA
Plate 7	F08	TATAGGACAC	TCTGTGCCGT
Plate 7	G08	CCGATAAGCG	TCAAGAGCAT
Plate 7	H08	GCGTTAAGTG	TCCTGACTGA
Plate 7	A09	CGCAAGACGT	CACACACAGA
Plate 7	B09	GTTCATGTGG	CAACAATGTC
Plate 7	C09	ACCATCGAGG	AATCCTTCCG
Plate 7	D09	CGAATAGCCA	ATCAATGAGC
Plate 7	E09	AATGGCAACT	AGACATCAAC
Plate 7	F09	ACAGCAGTGC	ACGCCATACG
Plate 7	G09	TCCTGTGCTA	TCCTGTACAC
Plate 7	H09	ACCTTGACTT	ACAGTTCTCA
Plate 7	A10	CCGCTAACAG	AAGATGGAGT
Plate 7	B10	GCAGTGTATC	AACTCCTCGG
Plate 7	C10	AACGAAGTGT	GAAGTGTGAT
Plate 7	D10	CGAACATTCG	GTAAGGTGTT
Plate 7	E10	ACCAACGCAC	TGCCTGGTGA
Plate 7	F10	GCATGTGCGT	CGTACCGATC
Plate 7	G10	CAGATACTAC	AATGAACGAC
Plate 7	H10	AAGCCGAATC	TGTGAAGGAG
Plate 7	A11	TACACCTCTA	GATTCGCTAA
Plate 7	B11	TGTGGCGATT	AGCACATGAG
Plate 7	C11	ACTTACAGCT	GTCGTTACCT
Plate 7	D11	CGACGTAATT	TGGAACTCAC
Plate 7	E11	CGACTCTTAC	CCGTCCACAA
Plate 7	F11	TCGGCCAAGT	AACAAGCGTA
Plate 7	G11	AACCGTTCGA	ACACGTATAC
Plate 7	H11	GCAATCAATC	ATACGAAGCA
Plate 7	A12	ACTAAGGCTG	CGGTGTTCCT
Plate 7	B12	TTCGAGGTTG	ATGAGAGAGA
Plate 7	C12	AGTTCACCGG	CTGGTGGAGT
Plate 7	D12	ACCGGAGTAA	GAGGATTGAA
Plate 7	E12	TGCAAGCGTG	GTACCTGGCT
Plate 7	F12	AGGATTAGGC	CTCCGCATTG
Plate 7	G12	TCTCAGCCTC	CCGTCTAGTG
Plate 7	H12	GTCGAGCTGA	GCAATCGACG
Plate 8	A01	CGCCAATTAT	AGAACGTCCG
Plate 8	B01	TCTTGAGAGA	TCTCGCAGGA
Plate 8	C01	ACATCCTGCG	GATGCACAGT
Plate 8	D01	ACCATTCACG	GACATACAGT
Plate 8	E01	TTACAGCCAG	CACGTGCCTT
Plate 8	F01	TCACGTGTTG	AAGATTCCAC
Plate 8	G01	CGGTTACGAC	ACCAACTAAG
Plate 8	H01	AACCTACGGT	CTCAGCTTAG
Plate 8	A02	CGTAATCCTC	ACACAATCCA
Plate 8	B02	ACACATTGAC	ATTCGTAAGG
Plate 8	C02	AAGAGGATAC	GTATTCGCAT
Plate 8	D02	TATGCCGGCA	TGAGCTTCAA
Plate 8	E02	ACGACATAGT	CCAATAACTC
Plate 8	F02	GTGTTACGCA	ACAGATAGCT
Plate 8	G02	TCGATAGTGA	CTCCGAGACT
Plate 8	H02	GCAATGGTTG	CGCTGTTGAC
Plate 8	A03	AGCTCGGCTT	GTGCCTAATA
Plate 8	B03	ACAACTCGAG	GAACTGTCGC
Plate 8	C03	TTGTATCCAC	ACGTCTACGA
Plate 8	D03	CGTACTCGAA	CGATCAAGCT
Plate 8	E03	GCGTATAGAT	CTCTCAGATC
Plate 8	F03	TCGACGAGTG	ACGGTGGACA
Plate 8	G03	TAGGTCTCGG	GTAACCTGTA
Plate 8	H03	CTATCTCTCA	ACTGTGTGTT
Plate 8	A04	TTAAGAGGCG	GTGGATCACG
Plate 8	B04	AGTCTCGTAG	TTACGTCGGT
Plate 8	C04	GTATGCAGCT	GTCCTTAGTG
Plate 8	D04	TACCTTATGC	GTGCTAGGTA
Plate 8	E04	CCGATCGAAC	TAAGCGAAGT
Plate 8	F04	AACCGTTGCT	AGTAAGAGTC
Plate 8	G04	AGTCCTAGAG	TCTGGATAAG
Plate 8	H04	TGATCGAGGC	CGTCACTATT
Plate 8	A05	ACTCCACTAA	GCGTTCTATG
Plate 8	B05	TTGTACTCGC	ATTACGCCGC
Plate 8	C05	CAAGGCTCTG	TGTGCTTGAC
Plate 8	D05	TCGAAGGAGT	CAAGTTGGAA
Plate 8	E05	ACGATATTGC	CTTAGCACCG
Plate 8	F05	AACCATCAAG	TGAGCAATGG
Plate 8	G05	AAGTGAGGTT	ACCAATCTGA
Plate 8	H05	CCGGTAATCA	ACACCAGCTG
Plate 8	A06	GTATGTTCCT	TCGCTCCAAT
Plate 8	B06	TGTGGTACAA	ACATTAGGCA
Plate 8	C06	GCCTTCACAT	AACTCCAAGA
Plate 8	D06	TCTCGCATCG	CCAGACAGTG
Plate 8	E06	AGAAGTCTGT	AGCATGCCTC
Plate 8	F06	CATCTAGACA	GATAACTGTC
Plate 8	G06	ACCGTGCTTC	TCACCTCAAT
Plate 8	H06	AACACCAATG	TACTCACCAT
Plate 8	A07	GACCGCGTTA	TTCCATGGTA
Plate 8	B07	ATACAGACTC	AGTATATGCG
Plate 8	C07	CCATACCGCA	CGGCGGATAA
Plate 8	D07	CGCTGAATAA	AGACCAAGTA
Plate 8	E07	TCCGAATACG	AGGTTCTCCG
Plate 8	F07	TAGTACAGGC	GACTAGGAGC
Plate 8	G07	ACACTCTCAA	GCACGATGCA
Plate 8	H07	AGTCGCATGG	ACCTCCTTCT
Plate 8	A08	GCTCTATCCG	ACGACTAACA
Plate 8	B08	GCACCGCTAT	CAGAAGCATC
Plate 8	C08	AGACCGAATG	TAGGACATGG
Plate 8	D08	TTGCTCACCA	TAGCGTCCAC
Plate 8	E08	ATGGTGACCA	AATCGCCAAG
Plate 8	F08	AATTAAGCGG	TACCAAGCTA
Plate 8	G08	GTCACTTAAG	TCGTTAGATC
Plate 8	H08	ACGCAGTTAG	GCTCTGTGTC
Plate 8	A09	TCATCAAGTC	TCGAATAGTC
Plate 8	B09	AATATCCAGG	ACACGCGAAC
Plate 8	C09	GTGATCGGAC	AACAGAATCG
Plate 8	D09	GTCAGCCACT	TGGTGCCTCT
Plate 8	E09	TATCGTACCG	AGCGATCGAA
Plate 8	F09	CCTTAAGTGT	ATAACGACGA
Plate 8	G09	AGACGAGGTC	CTAAGACTGG
Plate 8	H09	GAGTAGGCCT	ATAAGGCGCT
Plate 8	A10	GAAGAATGGA	GCAGTTGAGT
Plate 8	B10	GATACTCAGA	CTCATTGCAT
Plate 8	C10	AACCGACTAC	GCCTGATCAA
Plate 8	D10	GCCTACCGAT	GATAACCACG
Plate 8	E10	CTTATCAGGT	CGTATTCGTT
Plate 8	F10	TGCATATAGG	AGAACACTTG
Plate 8	G10	AAGTGATCCA	GAGTTGAGGC
Plate 8	H10	ACGCTGCCAA	TTCGCTAAGA
Plate 8	A11	ATCCGTTGGC	CCAACGAGAA
Plate 8	B11	ACAATCCAAG	TGCTACTAGT
Plate 8	C11	CACATATGCA	TGACTTCCGC
Plate 8	D11	TTCATGGAAG	ACCTACCAGG
Plate 8	E11	GTGCATAGTC	GCACATATAG
Plate 8	F11	GTTCGATTGT	AACATGTCCG
Plate 8	G11	CAACGAACAG	ACTTGTTGCG
Plate 8	H11	ATTGCCTACT	ACCATCCGAA
Plate 8	A12	ACAAGTGCCG	TATACCAGGA
Plate 8	B12	TATCAGCCAA	GAGTTGGCTC
Plate 8	C12	CCAAGCCATC	ACATCACAGG
Plate 8	D12	AGGACGTCTC	GAAGTGCAGG
Plate 8	E12	AATGACCTGA	ACCTATACCT
Plate 8	F12	TTGTACGGCT	CAAGGCATGC
Plate 8	G12	GATCGCCTCA	CGGTAATGAA
Plate 8	H12	ACAACAGAAG	ATACGCAATC
Plate 9	A01	TCGTGGAGCG	GAACTGAGCG
Plate 9	A02	GTTGATAGTG	GACTGAGTAG
Plate 9	A03	TCGGCAGCAA	GAGAATGGTT
Plate 9	A04	GGCGAGATGG	AACCATAGAA
Plate 9	A05	GTCGATTACA	TGATTATACG
Plate 9	A06	GACAACTGAA	ACTCGGCAAT
Plate 9	A07	CTGGTACACG	AGTGTTGCAC
Plate 9	A08	CGTCGACTGG	TCTATCCTAA
Plate 9	A09	GTAAGGCATA	TAATGTGTCT
Plate 9	A10	ATCATAGGCT	CCTGCGGAAC
Plate 9	A11	TCGTCTGACT	TGTCGCTGGT
Plate 9	A12	CGTGTATCTT	GTCCGTAAGC
Plate 9	B01	CTACAAGATA	AGGTCAGATA
Plate 9	B02	ACCAGCGACA	AGTCAGACGA
Plate 9	B03	CTAATGATGG	AGAGGCAACC
Plate 9	B04	AATAGAGCAA	GGTTGCGAGG
Plate 9	B05	ACTAGCCGTG	CAGCCGCGTA
Plate 9	B06	AGTGGTCAGG	GTCTAATGGC
Plate 9	B07	TCAACGTGTA	GACACCATGT
Plate 9	B08	TACTAGTCAA	CTCGCTTCGG
Plate 9	B09	AATTGCTGCG	ATACCAACGC
Plate 9	B10	TGTTAGAAGG	TTCATAAGGT
Plate 9	B11	CTCATAGCGA	ACCGTTACAA
Plate 9	B12	GAACCATGAA	ACTTCAAGCG
Plate 9	C01	TATAGTAGCT	CGTCTCATAT
Plate 9	C02	CATACACTGT	CCGTATGTTC
Plate 9	C03	GGTTGCCTCT	CCATCATTAG
Plate 9	C04	TCAATCCATT	TAAGCATCCA
Plate 9	C05	AAGTTGGTGA	GGTAACTCGC
Plate 9	C06	TTCTATGGTT	CCATCTCGCC
Plate 9	C07	ACTGTTGTGA	CCTGTCTGTC
Plate 9	C08	ATAGACCGTT	CTGTTGGTCC
Plate 9	C09	TTACAATTCC	AGGATGTGCT
Plate 9	C10	GATGGATGTA	CTCTGCAGCG
Plate 9	C11	AGACACATTA	TATGCCTTAC
Plate 9	C12	GGCCATCATA	TCAGAAGGCG
Plate 9	D01	TGCCTGGTGG	ATTCCATAAG
Plate 9	D02	GTGTGGCGCT	GAGTCATAGG
Plate 9	D03	CGCACATGGC	GATAGGCCGA
Plate 9	D04	TCGTATGCGG	ACCACGACAT
Plate 9	D05	TGGCAATATT	ACCGGCCGTA
Plate 9	D06	AATCCGGCCA	CTGCGAGCCA
Plate 9	D07	GTGCGTCCTT	TGATGTAAGA
Plate 9	D08	ACAGTTCCAG	TTACCTGGAA
Plate 9	D09	AACCTAGCAC	CACGGAACAA
Plate 9	D10	ACGGCCGTCA	CTGACTCTAC
Plate 9	D11	GCGCGATGTT	ACAAGTGGAC
Plate 9	D12	ACATACTTCC	GCGTTGGTAT
Plate 9	E01	ACATTATCCT	GACGAGATTA
Plate 9	E02	ATCACGAAGG	CTTGCCATTA
Plate 9	E03	GGCCTGTCCT	ATGGTTGACT
Plate 9	E04	TCCGACCTCG	GCCGCACTCT
Plate 9	E05	GATCACCGCG	TGTAATCGAC
Plate 9	E06	CCATAAGGTT	CGTTATTCTA
Plate 9	E07	AGCACATCCT	GGAATTGTAA
Plate 9	E08	AGGCATGTAG	TGGCTAATCA
Plate 9	E09	TCTGTGTGGA	TGGAGTACTT
Plate 9	E10	CGTTGCTTAC	TCTGGTATCC
Plate 9	E11	CATGAGTACT	TGGTACCTAA
Plate 9	E12	TATGTGCAAT	ACATATCCAG
Plate 9	F01	GTCCACTTGT	AACATCGCGC
Plate 9	F02	CGGCTCTACT	GAAGCGGCAC
Plate 9	F03	CTGTGTTAGG	TATTGCGCTC
Plate 9	F04	CTTATGGAAT	CCACCAGGCA
Plate 9	F05	TACCATCCGT	GTGCAGACAG
Plate 9	F06	ATCTCTACCA	AGATCCATTA
Plate 9	F07	TTCCGTCGCA	GCATAAGCTT
Plate 9	F08	GCAAGTCTCA	AACACTGTTA
Plate 9	F09	GGAATTCCAA	GTATTGACGT
Plate 9	F10	TGACTACATA	CATTAGTGCG
Plate 9	F11	ACGTCAATAC	TTGGAATTCC
Plate 9	F12	GATTAAGGTG	TCATAGATTG
Plate 9	G01	TGGAACAGTA	CTAGTGCTCT
Plate 9	G02	GAATGCACGA	TCCATTGCCG
Plate 9	G03	TAAGGAACGT	ACGCCTTGTT
Plate 9	G04	GCTTACGGAC	GTGACACGCA
Plate 9	G05	GCTGTAGGAA	CAATCGGCTG
Plate 9	G06	CGGTGGCGAA	GTCCTGGATA
Plate 9	G07	CTTAACCACT	CTGAGGAATA
Plate 9	G08	TTGGCTCCGC	ATTGCGCGGT
Plate 9	G09	AAGCGCGCTT	CTTGTACACC
Plate 9	G10	CGGCCTCGTT	ACGGTCAGGA
Plate 9	G11	GATACCTCCT	CCTCTACATG
Plate 9	G12	ATGTAGACAA	GTATTCCACC
Plate 9	H01	CCTTGTTAAT	GATCAAGGCA
Plate 9	H02	AAGACTATAG	CGGTTACGGC
Plate 9	H03	CTAACTGTAA	TTCTACATAC
Plate 9	H04	GAACATACGG	ACAGTGTATG
Plate 9	H05	CGCACTAATG	TATGTAGTCA
Plate 9	H06	TAACAATAGG	CAGTGGCACT
Plate 9	H07	GCCTCGGATA	AACGCACGAG
Plate 9	H08	AACTGATACT	TGGCGCGAAC
Plate 9	H09	TGAGCGTTGT	ACACAGGTGG
Plate 9	H10	CAAGCATCCG	GGCAAGCCAG
Plate 9	H11	ATCCGTAAGT	GGAGCGTGTA
Plate 9	H12	CACATCGGTG	CCTCCGTCCA
Plate 10	A01	CCTGATACAA	TGCCGGTCAG
Plate 10	A02	TGTGATGTAT	CAGCAATCGT
Plate 10	A03	ACCGGCTCAG	GAATTACAAG
Plate 10	A04	GGTTATGCTA	AGAGAACCTA
Plate 10	A05	CGAAGGTTAA	TCTAGGCGCG
Plate 10	A06	TATATTCGAG	CCGGTTCCTA
Plate 10	A07	GATTGTCATA	TATGATGGCC
Plate 10	A08	TATTCCTCAG	CCACGCTGAA
Plate 10	A09	CTTCAGTTAC	AATTCCATCT
Plate 10	A10	CAATCTATGA	ATGTTGTTGG
Plate 10	A11	GAGATGTCGA	CTCGAATATA
Plate 10	A12	TCTTACATCA	ACGGTCCAAC
Plate 10	B01	TTAAGTTGTG	CACTCAATTC
Plate 10	B02	GAGCGCAATA	TTCTGTAGAA
Plate 10	B03	GTTAATCTGA	TAGAATTGGA
Plate 10	B04	ACCACACGGT	GATATTGTGT
Plate 10	B05	AGTGCCACTG	ATAGCCAAGA
Plate 10	B06	CGGTCCGATA	GGCCAATATT
Plate 10	B07	ATTCCGCTAT	CGCAGCAATT
Plate 10	B08	CGCCTTCTGA	GTTCGGAGTT
Plate 10	B09	TCCTGACCGT	TTAACGGTGT
Plate 10	B10	TGGTACTGAT	GCACCACCAA
Plate 10	B11	CTGGATATGT	GATCGTCGCG
Plate 10	B12	CGCCATACCT	GTAACTTGGT
Plate 10	C01	CGGACAGTGA	TCTCACACGC
Plate 10	C02	ATCTTACTGT	GAACGCAATA
Plate 10	C03	CGGCTAACGT	AGGCAGCTCT
Plate 10	C04	TAGGTTCTCT	CGTACAGGAA
Plate 10	C05	GAACAAGTAT	TTCGGTGTGA
Plate 10	C06	ACAATAGAGT	GAATACCTAT
Plate 10	C07	GACCGCTGTG	ACGTTCCTTA
Plate 10	C08	GCGCAGAGTA	ATAGCGGAAT
Plate 10	C09	CGCGCCTAGA	ACTTGTTATC
Plate 10	C10	TTCATCCAAC	AGGCGTTCGC
Plate 10	C11	GGCCAATAAG	TATCCGAGGC
Plate 10	C12	CTAATGTCTT	AGCGCCACAC
Plate 10	D01	GCACTACAAC	TCAATGGAGA
Plate 10	D02	ATGTCGTGGT	AGTACTCATG
Plate 10	D03	TCCAAGAATT	ATCGGCGAAG
Plate 10	D04	TATGGCTCGA	CTGCGTTACC
Plate 10	D05	ACGATTGCTG	ATGTAACGTT
Plate 10	D06	CGGTTATTAG	TACGTGAAGG
Plate 10	D07	TAGGAACCGG	CCGCGTATAG
Plate 10	D08	GGCGCCAATT	GCAATATTCA
Plate 10	D09	AGGATAAGTT	CGTGTACCAG
Plate 10	D10	CATAACACCA	CCTCCGGTTG
Plate 10	D11	ATTACTCACC	CGCTGTCTCA
Plate 10	D12	CAACCGGAGG	TGCTACTGCC
Plate 10	E01	TGGTGCCTGG	ATATGCATGT
Plate 10	E02	GTAGCCATCA	GGTAGAATTA
Plate 10	E03	CCGAACGTTG	CCGTGACCGA
Plate 10	E04	CTCGTGCGTT	AGGCCGTGGA
Plate 10	E05	ATACCTGGAT	AACGAGGCCG
Plate 10	E06	GATAACAAGT	CTTATTGGCC
Plate 10	E07	AGCGGTGGAC	GATTCTGAAT
Plate 10	E08	AGATATGGCG	CTAGATTGCG
Plate 10	E09	AGGCCAGACA	TTAACCTTCG
Plate 10	E10	TCCTATTAGC	GTCCACCGCT
Plate 10	E11	AATTGGCGGA	AATGCGAACA
Plate 10	E12	GGCAGTAGCA	CAACACCGCA
Plate 10	F01	TCCACGGCCT	ATGGCGCCTG
Plate 10	F02	TGGTTAAGAA	TAATTAGCGT
Plate 10	F03	TAACCGCCGA	ATACTTGTTC
Plate 10	F04	CCAGTTGGCA	AGGAGGTATC
Plate 10	F05	TCCAATTCTA	TGGTGTTATG
Plate 10	F06	AGTTATCACA	ACAACTACTG
Plate 10	F07	TATAGATTCG	TAGAGAATAC
Plate 10	F08	CCTGCTTGGT	CGATGCGGTT
Plate 10	F09	CCTTGAACGG	CATATGCGAT
Plate 10	F10	TCTCTAGATT	ATTGTTCGTC
Plate 10	F11	TTGTCAACTT	AATTCTTGGA
Plate 10	F12	TTAGGATAGA	CACCTTAATC
Plate 10	G01	TTGTAGTGTA	TCCGTTATGT
Plate 10	G02	TGTTGTTCGT	ATTAACAAGG
Plate 10	G03	CTCCGTGCTG	TCCGCCAATT
Plate 10	G04	TGTTCGCATT	GCTGACGTTG
Plate 10	G05	TGAGACAGCG	TGGCCTCTGT
Plate 10	G06	TTCCAGGTAA	GTTGGATGAA
Plate 10	G07	ACAGAGGCCA	TTGTATCAGG
Plate 10	G08	GACGAACAAT	TCCGGACTAG
Plate 10	G09	CACCACCTAC	AGCCTATGAT
Plate 10	G10	CGCGAGCCTA	GGACCAGTGG
Plate 10	G11	GGCGAATTCT	TTCCTACAGC
Plate 10	G12	CGCAATCTAG	TTGAATGTTG
Plate 10	H01	CCACGACACG	GGTCTATTAA
Plate 10	H02	CCAACAACAT	TGATGGCTAC
Plate 10	H03	CATTCCAGCT	AGGACAGGCC
Plate 10	H04	AACCGCATCG	CTAATAACCG
Plate 10	H05	ACGCTAATTA	CCAGGCACCA
Plate 10	H06	CATGTAGAGG	AATCCAATTG
Plate 10	H07	ATTCCTATTG	CACAGCGGTC
Plate 10	H08	TGGCGGTCCA	GTGACGGAGC
Plate 10	H09	TTGCTTGTAT	TATGACAATC
Plate 10	H10	GATAAGCTCT	CCTTCTAACA
Plate 10	H11	CAACGTCAGC	ATCCAGGTAT
Plate 10	H12	GAGTTGTACT	CCGGTAACAC
Plate 11	A01	AACACGTGGA	TCTCATGATA
Plate 11	A02	GATCTCTGGA	AACCGAGTTC
Plate 11	A03	AATACGACAT	GCTAGACTAT
Plate 11	A04	TCAGTTAATG	CACTATCAAC
Plate 11	A05	AGTACCTATA	TAGTGGAAGC
Plate 11	A06	CAGGTGTTCA	TACAAGACTT
Plate 11	A07	CTTCGAAGGA	TGAACGCGGA
Plate 11	A08	CAGCGGACAA	ATGTCCAGCA
Plate 11	A09	CTCTGTATAC	GTAACAATCT
Plate 11	A10	CCTCGCAACC	TACCGCCTCG
Plate 11	A11	GAGTGTGCCG	CCAATGATAC
Plate 11	A12	AACGTTACAT	TATCACTCTG
Plate 11	B01	GTGTTACCGG	CGAGGCCAAG
Plate 11	B02	CAGGCGCCAT	TGTGATAACT
Plate 11	B03	GTTATATGGC	AGCTACTATA
Plate 11	B04	GTGACCTTGA	TTGCTCTATT
Plate 11	B05	GACCGGAGAT	CGCCATATCT
Plate 11	B06	GACAGACAGG	CTGTGGTGAC
Plate 11	B07	GTAGAGTCAG	CCTGCAACCT
Plate 11	B08	GGATCCGCAT	CAACGTTCGG
Plate 11	B09	GCAACAGGTG	CAGCGGTAGA
Plate 11	B10	GTATAGCTGT	CTGTTATATC
Plate 11	B11	CTAGTCCGGA	GAGGCCTATT
Plate 11	B12	CGGCAAGCTC	AGAATTCGCC
Plate 11	C01	AGATTGTTAC	TTCACGAGAC
Plate 11	C02	TTAATAGACC	AGTATGCTAC
Plate 11	C03	GCCTGCCATG	CCACCGGAGT
Plate 11	C04	ACATGCATAT	TTACAGTTAG
Plate 11	C05	CGTTCAGCCT	GCTTCATATT
Plate 11	C06	TGTACTTGTT	CTCCACTAAT
Plate 11	C07	GACATTGTCA	TTCATGGTTC
Plate 11	C08	TGCGGTGTTG	GCGTATTAAT
Plate 11	C09	GGTAACGCAG	TCATACCGTT
Plate 11	C10	GCTACATTAG	TAACCGGCGA
Plate 11	C11	ATTAATACGC	AGCTAAGCGG
Plate 11	C12	TCTTGGCTAT	CCTGACCACT
Plate 11	D01	TTGACCAATG	GCGTGGATGG
Plate 11	D02	GGAGTCGCGA	GTAACTGAAG
Plate 11	D03	TAAGACCTAT	CTTACCGCAC
Plate 11	D04	AACATACCTA	CTAAGTACGC
Plate 11	D05	TTACTTCCTC	ACTAGCGCTA
Plate 11	D06	CTCTAAGTAG	ATAGTTAGCA
Plate 11	D07	TCCGCAAGGC	ATCCTCTCAA
Plate 11	D08	ACATAACGGA	GTTGTGACTA
Plate 11	D09	ACCGCGCAAT	GGCGCCATTG
Plate 11	D10	TACGAATCTT	AAGAGAGTCT
Plate 11	D11	CCTAGAGTAT	CTTCCTAGGA
Plate 11	D12	ACGGAATGCG	AGCTGGAATG
Plate 11	E01	CTGACCGGCA	TCCTGGTTGT
Plate 11	E02	AACGCCAGAG	TCCTCGGACT
Plate 11	E03	TATACCATGG	TTAGGATATC
Plate 11	E04	CCATGTGTAG	TAGTTCGGTA
Plate 11	E05	CACGTCCACC	GCTCTTAACT
Plate 11	E06	GTCACCACAG	ATAGGTCTTA
Plate 11	E07	ACTGCCTTAT	CACTAGACCA
Plate 11	E08	GACGTTCGCG	TCTCAATACC
Plate 11	E09	AGCCGGAACA	AGCGAATTAG
Plate 11	E10	TAGGAGCGCA	GTAGGCGAGC
Plate 11	E11	TAGGAAGACT	CGATCTGTGA
Plate 11	E12	GTTCCGCAGG	TGATAACGAG
Plate 11	F01	TCTCATCAAT	TAATTCTGCT
Plate 11	F02	CGTAATTAAC	CTGGAACTGT
Plate 11	F03	GCCGTCTGTT	TTATACGCGA
Plate 11	F04	GAGTCTCTCC	CTATTACTAC
Plate 11	F05	GCTACTATCT	GTGGTATCTG
Plate 11	F06	TCTACATACC	TTCTTAACCA
Plate 11	F07	TACGCACGTA	ATTATCCACT
Plate 11	F08	CATTCAACAA	AAGCATCTTG
Plate 11	F09	TCCTAGGAAG	TTAGACCATG
Plate 11	F10	GTACTGGCGT	AACTTATCCT
Plate 11	F11	CCGTGGCCTT	GTGGACAAGT
Plate 11	F12	ACCAAGTTAC	CATAGTAAGG
Plate 11	G01	GGACCAACAG	CGCACGACTG
Plate 11	G02	ACGAGACTGA	GAATATGCGG
Plate 11	G03	CAGAGTGATA	CGCTTAGAAT
Plate 11	G04	GCTATGCGCA	TAGCATAACC
Plate 11	G05	AGTCAACCAT	TGACGGCCGT
Plate 11	G06	CACGTTAGGC	AAGGAAGAGT
Plate 11	G07	CGCTTGAAGT	ATGGCGTGCC
Plate 11	G08	CACGGATTAT	TCAGTCTCGT
Plate 11	G09	TTGAGCCTAA	CACACAGTAT
Plate 11	G10	AGTTAAGAGC	ATTATGTCTC
Plate 11	G11	GGATATATCC	AACAAGTACA
Plate 11	G12	TGGCTCGCAG	ATTGGCTTCT
Plate 11	H01	AATGTATTGC	GAGGTTAGAC
Plate 11	H02	GTATCGGCCG	GATCGGATAA
Plate 11	H03	TGCTAACTAT	CCGAAGCGCT
Plate 11	H04	ATCGCATATG	ACTCTATTGT
Plate 11	H05	CGAGGCGGTA	CAGTAATTAC
Plate 11	H06	TGGTGAGTCT	GGAAGGAGAC
Plate 11	H07	CTGCACTTCA	TCCAGAGATC
Plate 11	H08	TTGAGGACGG	TGCAAGATAA
Plate 11	H09	CCACCTGTGT	TCTTGTCGGC
Plate 11	H10	TCGCGTATAA	TATAACAGCT
Plate 11	H11	CACCTCTTGG	AGATTAAGTG
Plate 11	H12	AACTAACGTT	GTACCGATTA
Plate 12	A01	TAGAGTTGGA	GAACAATTCC
Plate 12	A02	ACTAGAACTT	GAAGACTAGA
Plate 12	A03	TCTCCATTGA	ATACATCACA
Plate 12	A04	ACCACGTCTG	TTAATAGCAC
Plate 12	A05	CCTCTTCGAA	TCGACGCTAG
Plate 12	A06	AGGTTGCAGG	GAGCTTGCCG
Plate 12	A07	AAGGCCTTGG	TGTAAGGTGG
Plate 12	A08	AATTCGATCG	CTGAATTAGT
Plate 12	A09	GACTATATGT	GATATCACAC
Plate 12	A10	CTGTGAGCTA	GTGTACCTTC
Plate 12	A11	ACACAATATC	GCCATATAAC
Plate 12	A12	ACGCTTGGAC	TGAGTACAAC
Plate 12	B01	AGAGCACTAG	TGTGGTCCGG
Plate 12	B02	TTAGGCTTAC	AGGAGTCGAG
Plate 12	B03	CGAGACCAAG	TAGGTATGTT
Plate 12	B04	GTTGTACTCA	CATTCACGCT
Plate 12	B05	TCATCCTCTT	CTCGTAGGCA
Plate 12	B06	TAATACGGAG	AGCTAGCTTC
Plate 12	B07	TGAACGCAAC	CAACTGCAAC
Plate 12	B08	TTCCGACATT	TAAGGAGGAA
Plate 12	B09	CGTTCGGAAC	AGCGCTGTGT
Plate 12	B10	TCACAGATCG	ACCTGGCCAA
Plate 12	B11	TGGAGGTAAT	AGTGCGAGTG
Plate 12	B12	GGAGTAGATT	CCGCGGTTCT
Plate 12	C01	ACTCTACAGG	CTTCTAAGTC
Plate 12	C02	TATCATGAGA	TTCACTCACT
Plate 12	C03	TGCTGGACAT	CACCTAGCAC
Plate 12	C04	TCAGGTCAAC	GGCACTAAGG
Plate 12	C05	GGTAAGATAA	AAGTTCTAGT
Plate 12	C06	CGAAGACGCA	CAATCCTTGT
Plate 12	C07	CCGCTTAGCT	ACATGAGTGA
Plate 12	C08	TGGCACGACC	AGCTTACACA
Plate 12	C09	TCGATACTAG	TCACCGCGCT
Plate 12	C10	AGAAGCCAAT	TGTCTGGCCT
Plate 12	C11	CCTTCACGTA	CTGAGCCGGT
Plate 12	C12	TACACGCTCC	ATTGATACTG
Plate 12	D01	CGGTGACACC	AATATTGCCA
Plate 12	D02	CTCACACAAG	GGTCCGCTTC
Plate 12	D03	GATGGTATCG	TTCAAGTATG
Plate 12	D04	AGTCCGAGGA	ATTCGGTACA
Plate 12	D05	AACGAGCCAG	CCAAGAGGTG
Plate 12	D06	ATTGACACAT	CACCTGTTGC
Plate 12	D07	CACCGAGGAA	GCAACCAGTC
Plate 12	D08	GCCACAGCAC	AACCAGCCAC
Plate 12	D09	TACCACAATG	GATAGCCTTG
Plate 12	D10	ACTGCAGCCG	AGTTAATGCT
Plate 12	D11	CTATACGCGG	AACGGTCTAT
Plate 12	D12	TCCGATAGAG	GGATTATGGA
Plate 12	E01	GCGTTGGTAT	TCGTGCATTC
Plate 12	E02	GAATTGAGTG	CAACGAGAGC
Plate 12	E03	GGCTTAATTG	TTAAGACAAG
Plate 12	E04	CACTTAATCT	ACTAATCTCC
Plate 12	E05	TAGACAATCT	ATATCTGCTT
Plate 12	E06	CAGCCGATTG	CGTCACCTTG
Plate 12	E07	CGTATAATCA	GAGCGACGAT
Plate 12	E08	CAGTAGTTGT	CTTAAGTCGA
Plate 12	E09	TGGTATACCA	CCTGGACGCA
Plate 12	E10	AACATCTAGT	GGTGAGTAAT
Plate 12	E11	GTTGCAGTTG	GTTGCGTTCA
Plate 12	E12	CTCAAGGCCG	TGGTTCTCAT
Plate 12	F01	TGTGCTAACA	AAGATACACG
Plate 12	F02	CGGATTATAT	ATTGAGGTCC
Plate 12	F03	CTCGACTCCT	CACCTCTCTT
Plate 12	F04	TACTCTGTTA	TGTGTTAGTA
Plate 12	F05	CAATGCTGAA	TGGATCTGGC
Plate 12	F06	TCTCACGCGT	AATGACTGGT
Plate 12	F07	ATGACAGAAC	CGAACGCACC
Plate 12	F08	AGCTCTCAAG	GCCTAACGTG
Plate 12	F09	GCTCTCGTTG	TTACGCACCT
Plate 12	F10	CCTTACTATG	TACTCTGCGC
Plate 12	F11	TTATGCGCCT	CTTCAACCAC
Plate 12	F12	CAAGTTCATA	TCAACCACGA
Plate 12	G01	CCAGAAGTAA	TGCAATGAAT
Plate 12	G02	TTGAAGCAGA	GGAGAGACTC
Plate 12	G03	ATACACAGAG	TTCTCGTGCA
Plate 12	G04	GCGACTCGAT	CAACGACCTA
Plate 12	G05	GTCACGGTGT	TTGAATCCAA
Plate 12	G06	CTCTGACGTG	ATGATTCCGG
Plate 12	G07	ATTCATTGCA	TCTTACGCCG
Plate 12	G08	TCTGGAATTA	ACTTACTTCA
Plate 12	G09	GTCTCGTGAA	TCGTTGCTGC
Plate 12	G10	GTGGCGAGAC	AGGTATGGCG
Plate 12	G11	TCTCAGTACA	TCTATTCAGT
Plate 12	G12	AATCCTTAGG	TATGAACTTG
Plate 12	H01	CTTATACCTG	CTATGAAGGA
Plate 12	H02	TACGGCGAAG	CCGCTCCGTT
Plate 12	H03	TCTCGGACGA	GCTAGGAAGT
Plate 12	H04	CTAGGCAAGG	CGGTCGGCAT
Plate 12	H05	GGTGTACAAG	CACGGCTAGT
Plate 12	H06	TCGAATGGAA	TTAGGCTCAA
Plate 12	H07	TCATGTCCTG	AGCTGATGTC
Plate 12	H08	ATTAGTGGAG	CGCATTCCGT
Plate 12	H09	AAGGCCACCT	CGACAAGGAT
Plate 12	H10	GCCAGATCCA	TCCAGCCTGC
Plate 12	H11	AGTATACGGA	CAAGACGTCC
Plate 12	H12	GGTGGAATAC	AGTGGTTAAG
